# Supplementary material for: Identification of a drug binding pocket in TMEM16F calcium-activated ion channel and lipid scramblase
Source: Nat Commun. 2023 Aug 12;14:4874. doi: 10.1038/s41467-023-40410-x (PMC10423226; doi:10.1038/s41467-023-40410-x)
Supplement: Supplementary file 3 — Source Data [file 41467_2023_40410_MOESM3_ESM.xlsx]

## Sheet: Figure4a-d pSIVA
	wt Ctrl
0	0	0	0	0	0	0	0	0	0			0	0	0	0	0	0	0	0	0		0	0	0	0	0	0			0	0	0	0	0	0	0			0	0	0	0	0			0	0	0	0
1	-451.752	-164.137	-454.113	-303.813	-211.011	-125.731	-182.814	-183.656	-268.204			-65.8169	-82.4648	-46.5194	-149.066	-219.343	-184.213	-57.0377	7.58826	-115.928		-114.908	-144.557	-33.1283	-106.107	7.69118	62.608			-82.2765	-99.4962	-108.96	-251.735	-192.762	-200.459	-263.191			-232.209	-329.838	-241.334	-307.655	-256.07			-199.984	-238.235	-241.284	-127.077
2	-837.935	-310.321	-829.287	-582.61	-282.726	-209.35	-248.321	-287.843	-429.868			-98.9534	-92.6551	-75.7829	-376.875	-347.646	-233.869	-130.727	37.6921	-166.345		-173.821	-199.818	-76.7303	-201.46	-36.4825	2.64531			-118.544	-163.796	-189.805	-495.072	-286.751	-284.664	-427.329			-266.579	-385.272	-362.063	-270.129	-287.15			-173.507	-255.67	-286.935	-94.645
3	-1065.48	-404.478	-1136.64	-802.232	-355.571	-228.535	-275.618	-339.544	-556.198			-89.7303	-103.018	-8.5342	-532.51	-434.635	-245.405	-164.114	237.896	-225.6		-170.915	-240.551	-64.3157	-206.36	-11.4555	23.9728			-157.361	-279.946	-234.926	-635.581	-349.893	-379.271	-525.852			-262.143	-436.21	-446	-305.934	-359.548			54.959	-264.445	-309.309	-81.853
4	-1155.19	-450.799	-1336.19	-942.625	-389.055	-224.748	-318.437	-357.339	-672.343			-60.5689	-76.1435	122.922	-714.663	-501.833	-260.379	-190.293	535.618	-218.15		-106.228	-241.745	-78.1295	-247.202	-20.3226	22.1551			-131.095	-111.379	-187.573	-638.734	-302.234	-274.441	-484.553			-253.363	-350.082	-435.875	-378.623	-381.534			-5.29158	-286.854	-347.348	-103.171
5	-1197.36	-507.42	-1509.49	-1094	-432.457	-178.776	-353.991	-410.938	-764.506			-11.2521	-54.1989	228.988	-734.331	-554.456	-238.082	-195.981	859.626	-250.788		-8.4674	-231.527	-63.6959	-249.509	-28.2394	46.4923			-124.539	-162.54	-194.122	-687.948	-291.38	-303.737	-490.494			-82.788	-236.538	-386.859	-405.379	-369.58			-34.6986	-273.518	-356.465	-92.3023
6	-1145.48	-575.653	-1653.5	-1234.05	-465.279	-269.551	-382.736	-479.712	-868.359			-13.3392	-75.4576	262.415	-849.137	-602.157	-276.21	-245.611	1011.33	-322.271		-24.3948	-207.731	-36.7034	-93.4772	6.5601	186.459			-105.052	-200.956	-185.026	-718.579	-274.852	-330.649	-490.537			138.656	-217.71	-325.392	-371.157	-336.624			-13.7503	-269.868	-283.599	-120.279
7	-1043.76	-609.923	-1758.27	-1327.81	-485.204	-307.731	-388.39	-518.466	-937.882			-26.125	-90.4735	234.343	-1029.14	-645.172	-351.215	-287.714	999.992	-362.072		-76.9885	-177.282	-19.9585	136.456	35.4096	154.626			-79.6209	-282.922	-193.079	-769.422	-254.34	-390.894	-501.394			374.341	-65.144	-227.894	-353.214	-292.909			-8.79753	-312.707	-138.011	-146.585
8	-962.731	-671.942	-1853.51	-1412.13	-493.042	-327.778	-394.035	-561.093	-979.742			-36.6484	-96.4521	204.762	-964.468	-647.795	-189.888	-277.435	969.905	-380.817		-152.107	-160.7	24.1689	453.571	51.374	168.517			-68.3538	-325.662	-137.995	-777.227	-212.774	-420.604	-490.677			591.427	49.9303	-243.387	-404.405	-244.917			-288.29	-461.482	-34.0806	-288.509
9	-1067.67	-802.723	-2021.8	-1526.56	-549.034	-450.658	-480.27	-654.455	-1069.93			-45.2185	-100.19	193.8	-1088.5	-659.657	-223.223	-293.777	924.985	-383.479		-10.9882	-111.537	69.0408	773.049	80.2781	269.752			-28.3947	-305.523	-98.7841	-761.657	-128.751	-378.005	-464.705			868.238	247.966	-173.883	-340.908	-172.463			-203.282	-407.171	276.181	-194.644
10	-1110.83	-844.947	-2059.84	-1612.92	-558.245	-523.264	-467.143	-675.66	-1092.64			-63.9885	-112.478	185.177	-1151.96	-685.518	-252.265	-312.089	815.951	-399.93		-203.414	11.1224	134.977	1082.11	126.333	449.343			9.01836	-275.215	-20.1895	-700.408	-68.502	-348.308	-437.219			1047.49	346.794	165.304	-378.985	-115.268			-56.6788	-300.029	627.511	-95.5174
11	-1012.81	-772.73	-1971.83	-1548.74	-498.821	-438.297	-406.56	-593.363	-1055.43			-80.058	-124.29	103.721	-1197.45	-699.937	-210.836	-313.379	688.34	-408.491		-232.457	153.788	99.8004	1274.98	118.684	443.874			69.8172	-228.949	64.1875	-656.617	7.82671	-276.215	-399.816			1283.79	550.452	863.561	-355.769	-11.195			-76.3095	-314.03	968.086	-41.4121
12	-1085.81	-814.259	-2027.66	-1574.29	-516.201	-476.641	-417.275	-590.934	-1089.75			-90.0698	-127.098	84.32	-1200.55	-705.44	-181.77	-307.356	669.317	-404.116		-194.042	741.278	225.301	1945.54	242.472	139.74			202.032	-261.839	303.411	-474.822	223.45	-109.35	-273.575			1925.96	1200.33	2462.76	-238.4	331.693			105.338	-267.714	1765.38	140.162
13	-1089.31	-821.683	-1999.17	-1550.02	-493.866	-508.867	-427.379	-597.997	-1073.5			-96.1961	-132.213	76.9417	-1272.17	-703.651	-276.11	-306.045	600.894	-395.093		-8.20907	2330.97	510.959	3429.27	473.442	411.239			473.456	-273.44	768.171	-91.5652	619.824	326.959	-38.2177			2936.99	2329.2	4720.75	-115.665	742.86			436.185	-94.251	3015.3	597.115
14	-1043.4	-761.091	-1925.66	-1506.17	-485.379	-525.14	-454.248	-567.023	-1029.81			-105.041	-148.335	15.3155	-1287.21	-713.582	-299.408	-294.533	413.92	-391.382		144.076	4657.62	882.29	4984.45	822.91	393.551			865.823	-186.485	1342.31	490.001	1138.27	1139.56	310.246			4138.89	3521.97	6914.99	203.942	1299.19			885.678	19.6094	4448.61	1156.83
15	-935.721	-712.9	-1875.54	-1427.53	-450.445	-499.365	-426.394	-536.145	-1000.94			-128.797	-164.302	-18.4421	-1371.56	-714.151	-361.849	-334.793	310.819	-360.629		251.072	7047.5	1215.23	6409.76	1171.4	497.54			1271.33	-144.43	1976.29	1205.65	1645.61	2230.26	703.271			5365.48	4697.86	8574.7	366.184	1870.27			1462.69	251.058	5831.18	1863.14
16	-1007.83	-743.738	-1962.91	-1495.31	-502.484	-537.774	-452.817	-614.671	-1031.05			-155.426	-172.747	-25.4327	-1383.08	-733.69	-380.258	-329.746	274.54	-403.22		373.163	9086.39	1556.3	7579.12	1554.54	715.909			1668.9	-133.792	2585.99	2098.18	2159.46	3652.79	1139.75			6417.23	5646.19	9705.06	807.555	2388.06			2063.23	416.409	7109.17	2530.91
17	-885.017	-626.378	-1875.98	-1473.33	-431.891	-537.376	-412.542	-554.971	-1004.01			-146.936	-174.614	-20.9447	-1425.63	-740.481	-437.39	-347.967	257.72	-417.024		475.075	10437.6	1851.45	8274.47	1914.6	883.833			2058.86	-259.811	3145.8	2966.33	2595.02	5102.75	1530.31			7303.2	6504.36	10484.6	933.676	2861.57			2815.18	630.267	8162.03	3190.63
18	-698.731	-622.953	-1881.31	-1412.46	-309.678	-525.706	-438.582	-541.82	-1027.26			-119.409	-145.427	33.4218	-1414.13	-713.481	-432.397	-340.635	350.132	-348.28		544.276	10815.7	1989.63	8436.45	2164.74	993.767			2333.41	-297.209	3542.49	3803.3	2909.22	6304.59	1861.07			8001.06	7141.14	10755.5	1488.94	3204.2			3604.06	809.331	8951.09	3667.55
19	-402.625	-639.69	-1948.3	-1417.12	-24.1189	-559.673	-448.59	-476.329	-1048.13			-86.5695	-113.897	119.949	-1439.28	-749.384	-541.417	-394.919	476.881	-444.853		637.112	10643.9	2044.94	8289.81	2307.08	917.21			2487.68	-319.877	3775.43	4451.85	3052.49	7143.62	2081.88			8382.76	7506.16	10702.3	1931.84	3436.01			4356.19	1014.57	9377.43	3981.28
20	243.862	-506.773	-1904.63	-1398.24	468.961	-512.156	-428.977	-298.924	-1000.63			105.144	65.8432	332.537	-1300.35	-666.894	-258.503	-313.074	771.355	-369.794		684.101	10269.7	2117.26	8162.21	2478.16	917.395			2658.36	-293.618	3940.13	5020.28	3168.81	7784.67	2309.85			8453.72	7642.16	10415.7	2604.53	3570.2			5171.99	1128.17	9508.43	4140.76
21	1158.25	-236.455	-1840.64	-1242.63	1056.23	-527.423	-438.802	-43.4349	-955.969			376.527	302.707	559.049	-1165.2	-630.418	125.565	-335.287	1074.28	-411.22		863.008	9708.55	2189.57	8161.72	2711.01	1019.43			2751.74	-283.63	4113.84	5446.27	3223.89	8260.37	2510.75			8220.67	7679.63	9942.21	3117.49	3581.28			5928.15	1357.23	9297.78	4259.44
22	2356.3	215.522	-1765.89	-1250.84	1849.61	-505.198	-389.909	291.705	-838.486			874.114	700.314	936.173	-688.738	-429.834	1117.5	-220.572	1528.75	-394.659		1113.75	9302.84	2360.57	8248.34	3004.68	1055.08			2903.82	-127.696	4323.04	5944.95	3267.44	8703.59	2744.65			7887.34	7610.38	9483.17	3806.41	3596.74			6835.62	1616.26	8930.21	4370.45
23	4179.1	921.683	-1711.49	-1107.53	2815.09	-374.396	-341.992	934.667	-616.76			1547.13	1335.42	1447.02	195.232	-34.3367	2642.39	-11.7425	2214.72	-326.873		1400.97	9081.37	2543.82	8482.7	3318.88	1143.95			3104.86	211.822	4706.01	6448.59	3360.52	9235.73	3053.13			7463.2	7450.95	9124.73	4609.58	3484.07			7398.74	1931.61	8614.16	4468.93
24	6045.29	1759.79	-1638.16	-726.775	3833.61	-257.565	-254.796	1639.01	-433.439			2301.86	2028.02	1980.32	1383.66	538.913	4510.48	201.573	2849.29	-311.707		1798.55	8861.24	2828.97	8817.05	3709.3	1403.81			3316.46	759.21	5036.19	7050.66	3480.25	9709.48	3405.47			6913.61	7164.43	8805.1	5485.07	3431.27			8052.28	2366.51	8166.81	4773.97
25	7991.98	2767.63	-1331.62	-245.138	4850.51	-37.8017	-127.254	2502.2	-135.495			3107.82	2771.97	2474.02	2880.94	1261.92	6550.1	577.985	3465.9	-304.48		2082.86	8707.37	3111.65	9121.79	4031.15	1560.54			3578.65	1180.41	5355.61	7524.68	3513.96	10185.5	3741.46			6824.28	6909.25	8591.77	6454.52	3429.31			8505.37	2912.47	7739.77	5098.83
26	10147	3995.48	-1043.78	483.678	5722.67	225.155	79.3933	3508.53	228.232			4077.45	3678.87	3104.05	4888.5	2143.2	8981.77	1161.31	4221.14	-113.458		2420.09	8595.91	3397	9433.09	4332.95	1720.6			3802.79	1758	5613.11	8122.32	3598.56	10740.5	4147.51			6725	6680.83	8468.47	7458.45	3492.99			8881.76	3614.55	7824.71	5527.71
27	12685.7	5498.61	-394.785	1420.86	6638	732.335	461.697	4677.23	780.06			4984.25	4643.34	3675.47	7162.86	3057.22	11397.7	1860.47	4890.01	-59.9627		2765.29	8579.9	3733.16	9756.71	4625.17	1947.56			4047.37	2583.45	5767.41	8684.72	3679.64	11263.8	4536.16			6919.48	6422.38	8268.57	8255.65	3459.91			9388.85	4311.05	7404.32	5942.63
28	14910.9	6949.54	314.235	2625.38	7336.08	1406.39	1030.47	5770.17	1419.81			5933.81	5681.32	4405.3	9680.22	4131.78	14166.7	2866.87	5704.35	464.129		3046.02	8623.51	4115.98	10094.2	4940.28	2209.25			4329.22	3475.62	5980.7	9101.42	3686.54	11745.9	4796.61			7042.84	6357.77	8264.28	8985.47	3568.52			9869.1	5080.09	7221.41	6375.68
29	16377.7	8272.89	1429.69	4028.45	7868.29	2226.89	1925.58	6700.26	2037.12			6739.75	6477.71	5052.14	12065.4	5140.36	16645	3853.27	6356.46	1032.18		3182.61	8535.74	4416.52	10233.3	5197.11	2382.69			4525.82	4396.3	6160.76	9293.72	3605.02	12038.5	5012.8			7004.06	5983.02	8082.79	8918.01	3630.32			10208.1	5771.95	6967.29	6590.34
30	16828.5	9431.42	2862.94	5375.36	8422.79	3212.85	2999.53	7552.06	2772.18			7346.13	7202.57	5630.68	14134.2	5980.6	18463.9	4705.65	6942.65	1988.63		3358.18	8490.25	4758.93	10407.2	5401.94	2672.47			4732.35	5190.64	6183.12	9211.79	3493.99	12138.8	5049.49			7018.84	5771.08	7908.15	8836.25	3706.07			10388.9	6401.53	6810.95	6746.77
31	16901.4	10514.8	4848.38	6899.78	8975.34	4448.26	4133.93	8384.17	3620.94			7807.71	7820.15	6143.52	15977.4	6720.79	20125	5416.4	7347.57	3160.17		3436.59	8247.03	4805.2	10293.9	5482.64	2859.83			4846.83	5991.33	6124.07	9123.41	3384.8	12028.5	4964.56			7038.26	5386.47	7695.38	8483.4	3776.23			10471.8	6901.8	6632.03	6811.06
32	16405.1	11060.5	6506.63	7958.41	9276.4	5314.12	4877.65	8802.08	4365.46			8308.46	8502.56	6639.17	17349.1	7508.69	21573.4	5958.62	7554.8	4297.22		3556.88	8045.48	4900.98	10232.4	5503.3	3112.16			4958.53	6746.9	6025.94	9106.41	3290.97	11922.9	4808.7			7084.04	5068.84	7447.25	8024.62	3820.09			10401.7	7395.4	6644.46	6920.36
33	15981.8	11430.8	8097.29	8935.85	9357.42	6190.82	5441.4	9071.88	5069.15			8446.26	8617.12	6977.4	17944.3	8134.88	22349.4	6563.13	7804.43	5152.84		3700.9	7784.59	4925.04	9892.19	5403.12	3208.18			4981.82	7423.11	6052.85	9369.82	3157.84	12633.1	4563.27			6977.46	4757.91	7161.47	7466.72	3817.1			10135.7	7758.32	6641.83	6875.08
34	15238.3	11509.9	9277.57	9533.22	9171.57	6735.36	5719.96	9051.78	5644.33			8422.6	8607.59	7133.49	17803.4	8335.29	22694.5	6945.2	7755.59	5715.8		3669.27	7491.95	4939.13	9919.54	5245.68	3215.55			4952.31	7884.99	5896.8	9434.72	2966.96	13246.7	4231.57			6851.54	4372.08	6850.87	6851.46	3711.11			9713.93	7961.51	6550.5	6648.49
35	14444.3	11388	10256.6	9781.69	8921.92	7254.78	5814.79	8929.88	6096.5			8317.13	8477.95	7207.71	17240.2	8261.24	22778.9	7212.7	7688.89	6116.11		3563.84	7123.66	4804.3	9970.36	5028.85	3110			4961.5	8286.07	5775.06	9255.53	2773.33	13605.7	3914.58			6743.06	4008.3	6536.34	6304.05	3660.66			9202.01	8062.87	6434.43	6387.01
36	14406.7	11262.3	11050.3	9737.08	8517.36	7544.77	5840.52	8763.17	6426.93			8129.98	8202.53	7146.37	16356.7	7990.58	22710.9	7335.22	7509.42	6261.84		3404.37	6698.75	4552.78	10079.5	4821.56	2897.61			4841.36	8597.4	5536.41	9062.53	2786.11	13838.9	3668.77			6503.86	3604.88	6524.72	5808.42	3551.93			8617.5	7985.13	6251.49	6058.49
37	14520.6	10912.9	11419.6	9588.07	8492.48	7598.69	5687.27	8516.79	6392.88			7824.82	7894.69	6921.53	15667.1	7618.9	22382.3	7145.18	7126.11	6109.06		3212.73	6278.76	4306.72	9963.33	4544.03	2677.66			4673.71	8600.82	5256.28	8639.52	2694.47	13701.7	3334.31			6307.72	3187.22	6169.29	5243.26	3387.37			7988.11	7666.61	6061.49	5650.9
38	14473.2	10567.7	11892.2	9136.09	8226.59	7656.68	5574.57	8207.02	6122.94			7565.16	7506.64	6720.1	14866.5	7311.69	22161	6983.79	6885.82	5897.53		2971.53	5805.64	3989.31	9719.14	4228.31	2369.61			4429.54	8506.36	4939.6	8262.15	2626.54	13497.3	3026.85			6011.09	2863.7	6005.97	4795.55	3238.59			7323.69	7360.4	5728.94	5273.05
39	13898.7	9892.41	12191.3	8358.99	8118.6	7431.72	5420.3	7770.95	5689.42			7294.2	7138.83	6516.93	14047.4	7097.95	21934.7	6745.19	6539.9	5621.43		2751.7	5348.34	3674.24	9412.27	3946.72	2105.84			4152.52	8388.47	4601.16	7883.09	2505.43	13138.5	2744.95			5688.82	2489.17	5771.7	4256.19	3031.63			6692.4	6911.78	5431.16	4855.53
40	13581.9	9313.07	12115.9	7692.49	7985.27	7149.73	5270.15	7555.49	5572.63			6989.55	6798.9	6342.82	13281.3	6859.7	21432.5	6228.73	6246.75	5372.28		2545.54	4929.17	3390.23	9011.25	3604.51	1871.02			3965.68	8223.79	4390.26	7434.25	2466.6	12855	2477.51			5412.65	2158.01	5497.26	3832.69	2895.31			6146.19	6503.18	5156.25	4511.59
41	13367.7	9082.88	12122	7285.97	7798.86	6848.82	5305.63	7374.72	5581.76			6690.18	6402.31	6227.17	12504.3	6662.71	20711	5811.71	5983.44	5166.87		2347.08	4541.67	3146.99	8772.34	3358.14	1731.58			3779.78	7989.39	4207.93	7028.15	2359.37	12354.7	2401.45			5130.34	1887.58	5173.47	3490.34	2730.48			5728.21	6014.36	5083.9	4262.94
42	13230.9	8901.75	11993.9	7633.34	7625.87	6671.25	5226.68	7219.52	5652.2			6503.46	6113.84	6129.94	11846.8	6513.93	20380.1	6271.75	5732.25	5065.36		2167.61	4193.26	2941.52	8541.86	3159.96	1590.31			3523.67	7680.01	3877.16	6713.91	2285.75	11859.7	2367.34			4796.87	1627.07	4880.52	3197.83	2593.32			5185.31	5641.9	4577.35	3875.41
43	13024.2	8722.93	11827.7	8129.83	7428.01	6595.34	5117.35	7255.15	5646.42			6281.44	5736.18	6064.16	11342.9	6354.9	20207.3	6345.5	5579.51	5463.9		1976.1	3915.09	2690.9	8022.88	2878.36	1405.93			3305.92	7102.27	3601.48	6299.1	2179.91	11282.3	2261.19			4514.01	1403.62	4546.71	2835.59	2407.77			4711.77	5190.17	4245.99	3527.61
44	13004.6	8621.96	11647.3	8433.99	7252.74	6955.51	4927.18	7456.8	5674.09			6142.9	5465.39	6032.65	10754.3	6289.23	21566.9	6467.13	5464.76	5803.99		1786.65	3502.79	2472.3	7624.7	2672.07	1297.17			3147.14	6939	3264.24	5900.31	2016.04	10591.6	2122.75			4171.42	1144.57	4210.59	2533.53	2212.4			4424.17	4796.86	3964.1	3246.84
45	13388.9	8566.45	11489.8	8905.55	7156.09	7445.57	4871.58	7578.06	5754.38			6010.41	5228.3	5961.13	10161.6	6259.31	22261.6	6503.56	5351.21	6100.04		1606.32	3154.67	2258.85	7224.81	2440.99	1199.76			2941.71	6758.58	2995.83	5488.09	1896.96	9968.59	1981.04			3878.82	947.795	3876.91	2283.79	2029.11			4148.72	4389.5	3719.28	2974.53
46	13191.6	8616.86	11137.9	9312.83	6969.57	7692.61	4721.73	7585.48	5700.54			5995.06	5095.06	5983.44	9710.83	6328.96	22695.9	6904.68	5316.12	6490.6		1458.46	2888.08	2100.76	6849.56	2206.99	1152.46			2801.88	6601.36	2753.57	5111.22	1804.03	9475.67	1863.81			3622.9	776.176	3600.41	2074.62	1870.7			3835.91	4044.72	3504.36	2855.19
47	13122.1	8625.76	10952.2	9662.58	6854.75	8080.9	4677.86	7661.4	5713.29			5950.31	5000.16	5980.44	9278.82	6376.67	22995	7149.95	5429.88	6816.98		1338.83	2627.24	2145.8	6579.19	2047.97	1021.9			2624.75	6067.29	2476.19	4633.28	1513.67	8758.92	1638.86			3342.72	582.954	3317.2	1864.5	1716.28			3589.32	3782.47	3257.14	2824.04
48	13152.2	8789.44	11014.4	10148.4	6801.86	8565.87	4914.73	7943.13	5785.65			6121.87	5447.73	5991.4	8974.9	6450.12	23116.2	7359.48	5480	7117.3		1263.79	2427.6	2116.09	6399.02	1918.85	957.942			2635.72	6270.19	2406.56	4614.24	1609.49	8633.74	1688.12			3197.09	550.786	3130.14	1781.79	1615.22			3428.45	3524.63	3109.23	2718.7
49	13238.9	9020.82	10911.1	10734.1	6770.89	8998.59	5002.72	8129.6	5879.5			6305.46	5702.5	6008.84	8684.93	6564	23651.7	7515.9	5424.17	7448.3		1191.37	2295.45	2157.87	6240.01	1819.93	980.941			2595.28	6180.18	2312.89	4376.24	1554.55	8268.71	1631.51			3045.8	502.549	2997.47	1720.5	1546.81			3322.69	3305.88	2961.41	2676.89
50	13117.3	9144.15	10791.1	11060.3	6735.8	9475.46	5104.07	8344.28	5940.82			6555.22	5938.23	6064.94	8443.58	6729.54	24180.5	7715.01	5820.02	7831.41		1147.49	2185	2207.35	6073.53	1760.89	1002.74			2534.69	6013.68	2253.08	4224.32	1565.67	8019.87	1618.54			2912.91	415.277	2904.52	1663.94	1481.08			3286.15	3166.67	2867.02	2693.65
51	13293.1	9506.81	11012	11788.1	6718.94	9958.95	5212.91	8600.03	6044.82			6794.69	6158.1	6182.98	8232.45	6972.09	24887.5	7985.29	6192.4	8214.22		1126.23	2081.3	2241.58	5999.1	1725.29	940.285			2500.95	5942.37	2213.83	4190.1	1572.38	7823.31	1680.47			2817.16	391.264	2832.98	1649.82	1438.65			3297.43	3041.07	2843.02	2683.99
52	13250.4	9684.69	10933	12357.5	6650.76	10287.4	5290.09	8735.89	6097.76			6971.66	6330.2	6253.32	8058.07	7130.67	25580.6	8246.5	6564.96	8562.81		1124.55	2001.99	2301.31	6012.85	1709.73	909.92			2501.56	5948.8	2251.24	4231.44	1590.48	7754.28	1660.26			2749.18	401.995	2793.96	1690.26	1440.54			3352.23	2998.24	2870.27	2765.95
53	13188.7	9779.63	10680.7	12580.3	6614.4	10581.2	5589.39	8800.26	6056.67			7311.29	6413.16	6220.67	8269.99	7217.64	25969.8	8370.41	6785.43	8786.2		1148.69	1987.84	2416.91	6110.15	1728.39	906.76			2535.36	5995.7	2310.12	4342.58	1665.22	7838.31	1752.8			2727.42	394.438	2772.62	1717.45	1431.91			3436.36	2984.62	2902.81	2865.22
54	13281.2	10178.9	10773.8	13088.1	6630.21	11096.9	5796.18	9121.54	6150.35			7544.59	6551.17	6260.27	8338.8	7458.15	26534.6	8554.28	7030.69	9101.18		1207.02	2050.65	2578.93	6302.01	1778.14	925.435			2617.7	6131.05	2402.25	4560.15	1794.11	7993.93	1876.85			2734.58	423.175	2854.43	1800.17	1465.49			3583.13	3071.72	3016.92	3115.78
55	13140	10301.7	10682.3	13244.9	6599.78	11481.9	5907.17	9382.85	6136.89			7613.63	6551.04	6183.15	8214.69	7510.39	26886.3	8606.57	7275.35	9191.49		1313.63	2168.55	2770.4	6620.14	1880.99	1094.46			2733.97	6306.69	2532.45	4889.53	1943.89	8244.15	2032.89			2813.66	600.187	3018.19	2045.84	1552.35			3899	3232.21	3214.11	3375.69
56	12941.2	10335.6	10563.1	13376	6511.23	11763.7	5909.25	9409.56	6117.1			7658.9	6612.12	6153.92	8171.95	7554.7	27323.8	8680.47	7393.42	9306.75		1384.51	2267.51	2948.78	6820.12	2334.32	1036.09			2900.08	6636.08	2749.59	5179.52	2092.94	8652.4	2244.03			2922.96	984.89	3206.93	2251.17	1657.19			4187.16	3392.52	3441.32	3641.71
57	13011.7	10731.7	10586	13800.6	6564.47	12296.1	5999.12	9726.35	6238.73			7823.82	6746.59	6175.1	8174.17	7637.46	27818.7	8736.88	7549.67	9507.14		1458.34	2422.57	3236.24	7165.96	2613.65	1087.56			3056.1	7012.27	2915.58	5610.14	2257.11	8991.62	2423.12			2980.03	1286.31	3359.73	2341.21	1758.11			4428.83	3524.88	3654.91	3861.8
58	12995.4	11008.2	10453	14069.4	6554.82	12585.8	6065.49	9833.5	6322.17			8229.74	6872.96	6124.24	8091.45	7668	28048.5	8736.08	7468.33	9612.89		1558.67	2609.38	3482.94	7538.86	2864.2	1162.31			3249.7	7290.54	3121.5	5909.8	2409.71	9406.57	2623.3			3155.4	1639.7	3571.21	2536.81	1888.01			4667.21	3639.97	3866.64	4058.13
59	12837.3	11054.3	10300.5	14067	6498.4	12776	6079.76	9942.42	6427.63			8478.97	6817.93	6059.88	8054.2	7688.53	28499.8	8804.55	7692.51	9698.46		1681.92	2821.36	3688.43	7789.06	3120.87	1235.01			3395.15	7387.8	3269.45	6261.08	2543.99	9859.13	2789.36			3245.3	1935.98	3806.7	2779.62	2008.5			4941.76	3834.42	4070.97	4297.67
60	12703.5	11092.4	10085.9	14153.2	6452.34	12921.8	6053.57	9959.26	6501.9			8621.19	6837.84	5921.74	7856.75	7539.81	28277.4	8693.7	7430.49	9709.18		1730.75	2846.64	3677.27	7920.94	3345.24	1172.96			3496.28	7499.12	3341.75	6538.64	2662.1	10129.9	2909.78			3337.99	2184.94	3962.74	2860.91	2089.13			5111.75	3967.26	4199.38	4479.82
[truncated: 468 more columns]

## Sheet: Figure4e-h Calcium influx
	WT Ctrl																																								WT 1PBC 1μM
0.0021	1	1	1	1	1	1	1		1	1	1	1	1	1	1	1		1	1	1	1	1	1	1	1	1		1	1	1	1	1	1	1	1						1	1	1	1	1	1	1		1
1.01228	0.987439	0.99053	0.991277	0.995883	0.993411	0.99315	1.00318		1.00375	1.00099	1.00086	0.997833	1.00724	1.00278	1.00102	0.995532		1.00513	1.00334	1.00956	1.00662	1.02437	1.006	1.02361	1.00053	1.02279		1.00835	1.00293	1.00064	0.997185	1.00341	1.00442	1.00193	0.994529						1.00698	0.990461	1.00315	1.00114	0.987464	0.994539	0.990754		0.990282
2.01232	0.969253	0.974598	0.977484	0.996339	0.982573	0.985567	1.01071		1.00615	0.998029	1.00295	0.996081	1.01063	1.01105	1.00841	0.990792		1.0126	1.00657	1.02264	1.01407	1.04978	1.01057	1.04152	1.00116	1.04793		1.01492	1.0052	1.00026	0.996541	1.00413	1.00027	1.00456	0.988919						1.01965	0.975884	1.02223	1.00444	0.978751	0.990213	0.984669		0.977523
3.01235	0.955926	0.960227	0.972579	1.00191	0.972934	0.979086	1.02027		1.01113	0.997035	1.01	0.997637	1.0131	1.0205	1.01832	0.98809		1.01766	1.0092	1.03991	1.02371	1.07537	1.01198	1.07103	1.00556	1.07035		1.02764	1.03811	1.00605	0.996587	1.00791	1.0037	1.00801	0.990484						1.04012	0.974045	1.0371	1.0172	0.981508	0.99944	0.986954		0.968835
4.02838	0.948329	0.951924	0.978967	1.01286	0.975465	0.974048	1.03283		1.01886	1.00009	1.02779	1.00632	1.0201	1.03003	1.02906	0.990098		1.02778	1.02084	1.0665	1.04846	1.10541	1.0168	1.12963	1.00917	1.09258		1.04114	1.05946	1.01638	1.00016	1.01094	1.01059	1.01839	0.99717						1.06896	0.977296	1.04896	1.0346	0.993615	1.0167	0.99707		0.964253
5.01242	0.946572	0.949034	0.981668	1.02984	0.984052	0.97483	1.05087		1.02643	1.00638	1.04563	1.01737	1.03044	1.04383	1.03879	0.997987		1.03821	1.03765	1.10249	1.08118	1.14079	1.01862	1.16099	1.01603	1.11065		1.06161	1.07956	1.03245	1.00798	1.01829	1.02144	1.03137	1.01045						1.10318	0.987838	1.07047	1.05617	1.00369	1.04323	1.01572		0.963379
6.01245	0.948349	0.949994	0.986209	1.05079	0.99687	0.979468	1.07497		1.03331	1.01519	1.07587	1.03251	1.04572	1.05941	1.05436	1.01081		1.05025	1.06878	1.14238	1.1202	1.17202	1.0175	1.19634	1.0246	1.12343		1.09115	1.10212	1.05063	1.02416	1.0333	1.03967	1.04603	1.03197						1.14607	1.0084	1.09767	1.08349	1.03359	1.08401	1.04255		0.965436
7.01248	0.954745	0.954172	0.994872	1.07638	1.01363	0.986851	1.10055		1.04426	1.02876	1.11594	1.05747	1.05992	1.07693	1.07464	1.02599		1.0671	1.102	1.17696	1.15967	1.19372	1.01662	1.2327	1.03568	1.12828		1.12963	1.13245	1.07768	1.04604	1.05291	1.06462	1.06542	1.05935						1.1927	1.02783	1.13038	1.11668	1.04609	1.12458	1.07367		0.971205
8.0125	0.96069	0.96126	1.00774	1.10722	1.03206	0.998587	1.12594		1.05754	1.04775	1.19595	1.10809	1.09303	1.09957	1.11481	1.06034		1.08673	1.12159	1.18276	1.22342	1.20185	1.01839	1.28239	1.05155	1.14351		1.1758	1.1784	1.11058	1.06926	1.07993	1.09262	1.08955	1.0904						1.2463	1.05057	1.167	1.15271	1.06411	1.17058	1.10582		0.979732
9.01227	0.972041	0.972657	1.02763	1.14655	1.05088	1.01301	1.15191		1.07569	1.07208	1.28281	1.16256	1.12941	1.12221	1.15745	1.10893		1.11887	1.11394	1.19213	1.33376	1.22535	1.03456	1.36322	1.07614	1.16785		1.23077	1.22409	1.14887	1.09967	1.11342	1.12663	1.12021	1.12901						1.30303	1.07712	1.21027	1.19621	1.08963	1.22489	1.14488		0.991201
10.0123	0.987885	0.984765	1.05015	1.18688	1.06997	1.02966	1.17713		1.09254	1.10033	1.4084	1.23981	1.17438	1.14181	1.21994	1.19558		1.18978	1.09733	1.2383	1.49819	1.28379	1.05339	1.4833	1.11773	1.17655		1.29707	1.26944	1.19403	1.13215	1.15316	1.16973	1.15552	1.17748						1.36416	1.107	1.25553	1.24419	1.12261	1.28278	1.18778		1.00372
11.0126	1.00444	1.00247	1.07527	1.22895	1.08668	1.04817	1.2029		1.11086	1.13832	1.51069	1.3214	1.27744	1.16767	1.27082	1.31581		1.31381	1.07827	1.32297	1.62167	1.33073	1.0734	1.63038	1.16708	1.11659		1.35973	1.32125	1.23646	1.16904	1.19837	1.21632	1.20115	1.22484						1.43212	1.14044	1.29776	1.30042	1.16254	1.34037	1.23777		1.0198
12.0123	1.02285	1.02198	1.10816	1.27222	1.10611	1.06853	1.23363		1.12998	1.17498	1.57416	1.40839	1.40287	1.19767	1.3062	1.42341		1.36638	1.01885	1.31487	1.6329	1.22933	1.08666	1.79532	1.17652	1.02841		1.42774	1.37453	1.28278	1.20861	1.24756	1.26754	1.2438	1.27776						1.52282	1.17872	1.35204	1.37266	1.19463	1.40689	1.31219		1.0387
13.0124	1.04358	1.04234	1.14104	1.3194	1.12371	1.08859	1.26114		1.15188	1.2147	1.61905	1.49976	1.53039	1.25879	1.34631	1.50828		1.40985	1.0168	1.23194	1.65738	1.10134	1.16816	2.05215	1.15369	1.02137		1.49881	1.43131	1.33477	1.24994	1.30379	1.32257	1.28466	1.33266						1.64483	1.21906	1.42655	1.47434	1.23361	1.49454	1.41075		1.07503
14.0124	1.06141	1.07003	1.17655	1.36407	1.1449	1.11193	1.29234		1.21089	1.27479	1.72998	1.7095	1.77626	1.446	1.44138	1.59346		1.44028	1.10077	1.24339	1.66753	1.13647	1.2992	2.44282	1.19618	1.08859		1.56834	1.48977	1.38658	1.29838	1.36141	1.38231	1.33129	1.39118						1.8047	1.26089	1.52159	1.61642	1.27343	1.60531	1.52361		1.13848
15.0124	1.08382	1.09724	1.21447	1.41227	1.17083	1.13502	1.33012		1.31269	1.3402	1.86097	1.79219	1.84424	1.58966	1.56146	1.65429		1.38078	1.17192	1.31341	1.71255	1.19051	1.39381	2.89226	1.26264	1.14366		1.64059	1.54628	1.44463	1.345	1.41986	1.44508	1.37732	1.45137						2.02984	1.31627	1.64094	1.82633	1.32275	1.76589	1.65094		1.19783
16.0125	1.10739	1.13069	1.25589	1.46581	1.1971	1.15905	1.37357		1.42926	1.40858	1.97843	1.83089	1.93946	1.69364	1.72602	1.7212		1.33678	1.21183	1.37596	1.83848	1.22903	1.48896	3.36644	1.3427	1.17442		1.71763	1.60853	1.50197	1.39179	1.48725	1.50733	1.43003	1.51494						2.31947	1.35938	1.76623	2.13746	1.3437	1.94736	1.79148		1.23175
17.0125	1.13038	1.16346	1.29721	1.53591	1.23008	1.19716	1.42834		1.51141	1.46905	2.05396	1.83659	2.04993	1.78816	1.85094	1.76632		1.36572	1.2518	1.43443	1.98155	1.26288	1.54589	3.69558	1.48978	1.19815		1.79623	1.68219	1.56316	1.44687	1.56717	1.57076	1.48689	1.5821						2.69812	1.4644	1.95662	2.45319	1.11	2.28109	1.95677		1.28444
18.0123	1.15859	1.20328	1.34096	1.6109	1.26394	1.22886	1.48831		1.65117	1.5434	2.15206	1.88403	2.23902	1.89947	1.95497	1.84654		1.30391	1.15543	1.42338	2.02372	1.20639	1.45487	3.87629	1.54398	1.12336		1.87511	1.76036	1.63736	1.5022	1.64896	1.63609	1.54288	1.64682						3.15692	1.66555	2.22728	2.96331	1.19269	2.71	2.20388		1.31849
19.0123	1.18825	1.2419	1.38245	1.71098	1.30794	1.27154	1.56477		1.81115	1.64568	2.31323	1.94416	2.46567	2.01441	2.05518	1.94262		1.21422	1.01612	1.39925	2.03623	1.11866	1.30051	3.93407	1.52437	1.00402		1.96555	1.84837	1.72398	1.5697	1.73445	1.70681	1.60802	1.72668						3.58449	1.82952	2.55901	3.43544	1.28517	3.12032	2.53454		1.39867
20.0123	1.22021	1.28212	1.42572	1.85021	1.3627	1.32514	1.66695		1.88509	1.7746	2.57395	2.09696	2.77574	2.03882	2.11331	1.99229		1.25467	1.04761	1.48985	2.24984	1.15816	1.29587	4.0821	1.5583	1.00167		2.06943	1.95177	1.81648	1.6407	1.82648	1.78259	1.68398	1.81536						3.93857	1.94603	2.88257	3.64436	1.37897	3.53968	2.93236		1.52719
21.0124	1.25676	1.32686	1.47112	2.05195	1.43874	1.39366	1.80989		2.01537	1.94671	2.97224	2.30172	3.21471	2.1684	2.20414	2.07626		1.31592	1.13796	1.63656	2.51849	1.25008	1.38117	4.16159	1.60807	1.0343		2.18233	2.0661	1.91492	1.72019	1.93086	1.86166	1.77153	1.91146						4.16375	2.1078	3.18407	3.86216	1.52536	3.94704	3.34699		1.62914
22.0124	1.29333	1.37485	1.52372	2.32492	1.50242	1.47908	1.9967		2.19355	2.16736	3.44911	2.55159	3.69928	2.36542	2.32984	2.22232		1.39448	1.29777	1.85434	2.87654	1.40297	1.52931	4.17362	1.68397	1.10282		2.32282	2.19662	2.0512	1.80784	2.05512	1.95728	1.88068	2.031						4.28	2.31226	3.51621	3.99579	1.71067	4.35572	3.72505		1.77149
23.0124	1.33183	1.42342	1.58036	2.65589	1.56868	1.58638	2.23088		2.38034	2.42939	3.91687	2.91815	4.231	2.62825	2.50967	2.24382		1.50374	1.53084	2.22734	3.30848	1.6327	1.75807	4.12065	1.81508	1.204		2.48538	2.35564	2.18866	1.90103	2.20803	2.06913	2.01383	2.17733						4.34479	2.58065	3.83625	4.06898	1.95127	4.71982	4.05855		1.92207
24.0125	1.37584	1.47486	1.64896	3.0319	1.63795	1.72653	2.46842		2.62989	2.69251	4.32753	3.32106	4.68682	2.91569	2.73397	2.43075		1.63845	1.84587	2.68978	3.7326	1.92228	2.04437	4.07728	2.07516	1.32568		2.66821	2.53803	2.33663	2.0097	2.38875	2.19994	2.16635	2.34327						4.39871	2.84905	4.11401	3.94264	2.24586	4.84492	4.30632		2.05663
25.0125	1.42121	1.52518	1.73135	3.4293	1.70738	1.88777	2.48805		2.98897	2.99456	4.42643	3.71574	4.98954	3.22049	3.01273	2.6767		1.81179	2.32685	3.22197	4.10271	2.3374	2.4173	4.06249	2.52564	1.50313		2.87206	2.73861	2.50545	2.14153	2.60696	2.35373	2.35154	2.54318						4.43285	3.13286	4.31641	3.97273	2.64346	4.84243	4.50859		2.21072
26.028	1.47576	1.58412	1.8353	3.77495	1.78125	2.04645	2.68856		3.39478	3.32711	4.53565	4.10231	5.09329	3.43002	3.34306	2.95893		1.98844	2.86847	3.68012	4.3566	2.67117	2.81358	4.05323	3.1515	1.67159		3.06951	2.93735	2.67354	2.2836	2.85677	2.51478	2.55917	2.76153						4.44534	3.39004	4.42963	4.00622	3.15585	4.89338	4.59844		2.36242
27.0123	1.53366	1.64377	1.9676	4.05426	1.86559	2.22502	2.8619		3.78241	3.65022	4.60877	4.38282	5.10639	3.54851	3.70078	3.25386		2.17181	3.33865	4.01504	4.49426	3.10032	3.10151	4.03573	3.68132	1.83511		3.2954	3.14276	2.8676	2.44778	3.12693	2.67545	2.79913	3.00373						4.44923	3.59026	4.50281	3.98743	3.75936	4.92267	4.60015		2.54439
28.0123	1.60547	1.7109	2.13484	4.254	1.97069	2.44436	2.96819		4.02979	3.87507	4.59464	4.54492	5.07721	3.5905	4.01187	3.49167		2.40576	3.77839	4.23529	4.58808	3.46463	3.36465	3.98623	4.00296	2.02304		3.53209	3.32805	3.0838	2.63821	3.37527	2.81681	3.05234	3.25549						4.447	3.76392	4.52543	3.94718	4.41417	4.95221	4.64632		2.77398
29.0123	1.71039	1.80648	2.38153	4.40128	2.1192	2.77101	2.47248		4.15417	3.99003	4.51405	4.58319	5.05253	3.56674	4.22788	3.67428		2.68051	4.19294	4.39451	4.63059	3.72088	3.58556	3.93223	4.11215	2.2742		3.7988	3.49777	3.33681	2.87022	3.58187	2.97217	3.29613	3.51973						4.44475	3.72363	4.52196	3.90579	4.90645	4.93425	4.64637		3.15055
30.0124	1.8688	1.93729	2.64031	4.46382	2.21337	3.14404	2.53654		4.19224	3.99575	4.39485	4.5447	4.99205	3.48247	4.36954	3.64847		2.98224	4.58013	4.49071	4.65597	3.897	3.81128	3.87948	4.13264	2.52927		3.99535	3.65026	3.59665	3.13671	3.77777	3.11675	3.5143	3.74975						4.43235	3.80493	4.4787	3.74477	5.18195	4.87966	4.61211		3.3535
31.0124	2.00518	2.07985	2.94147	4.49426	2.33718	3.54404	2.6075		4.04206	3.94794	4.26554	4.46969	4.92659	3.39214	4.44652	3.66926		3.28399	4.92567	4.53683	4.57856	4.03666	4.01004	3.8476	4.10579	2.80993		4.13919	3.79428	3.90009	3.45199	3.95857	3.25254	3.71175	3.90726						4.24756	3.85839	4.43011	3.57425	5.33836	4.84734	4.573		3.50373
32.0124	2.19944	2.26808	3.31618	4.49893	2.76204	3.88042	2.69489		3.93768	3.90688	4.17432	4.42049	4.92463	3.31609	4.4608	3.70381		3.52842	5.20972	4.54139	4.51588	4.14625	4.15711	3.81013	4.06645	3.15738		4.22913	3.92337	4.19654	3.7509	4.07938	3.37162	3.87396	4.03263						4.21795	3.90772	4.38599	3.41018	5.37923	4.81978	4.54196		3.62146
33.0196	2.42737	2.491	3.77847	3.88225	3.01241	4.11031	2.81648		3.82607	3.87745	4.09957	4.36732	4.9148	3.25274	4.45439	3.75108		3.71659	5.38242	4.53105	4.48026	4.23645	4.32717	3.76405	4.03889	3.51977		4.27689	4.00988	4.4849	4.0745	4.15558	3.47558	4.00802	4.09745						4.19693	3.95078	4.32684	3.21376	5.36332	4.77447	4.48285		3.71731
34.0125	2.64672	2.70827	4.23317	3.76677	3.31698	4.23755	2.95121		3.7741	3.84851	4.08817	4.3442	4.94258	3.22068	4.37246	3.79321		3.89256	5.47743	4.18268	4.47227	4.29096	4.40804	3.69108	4.01422	3.85641		4.28972	4.1105	4.756	4.36675	4.18402	3.55983	4.12352	4.12711						4.1556	3.99354	4.26608	3.03203	5.33381	4.72638	4.43931		3.82531
35.0344	2.85162	2.97209	4.52086	3.75043	3.5202	4.32461	3.16177		3.73441	3.82689	4.09101	4.3127	4.96619	3.19713	4.30389	3.81684		3.9084	5.51564	4.133	4.41559	4.35899	4.4758	3.58918	3.97907	4.12328		4.27719	4.20665	4.97602	4.62304	4.17194	3.52473	4.22611	4.13247						4.12923	4.02919	4.21535	2.88628	5.31622	4.68371	4.38874		3.93224
36.0277	3.03025	3.25603	4.66525	3.73394	3.63416	4.38062	3.33039		3.70564	3.8102	4.10118	4.3029	4.9617	3.17362	4.27497	3.85573		4.0406	5.55717	4.11068	4.39962	4.44306	4.56337	3.50311	3.94753	4.31633		4.25876	4.27407	5.15587	4.84971	4.17458	3.46467	4.31927	4.1117						4.09907	4.05136	4.09566	2.67382	5.26822	4.64213	4.34393		4.02479
37.0125	3.19835	3.50292	4.74155	3.71404	3.68704	4.41082	3.43666		3.68168	3.7975	4.09021	4.30634	4.92315	3.14852	4.20393	3.86339		4.14034	5.58418	4.08608	4.37837	4.51395	4.6222	3.43053	3.91896	4.4052		4.23363	4.32161	5.30355	5.03499	4.16235	3.52038	4.40847	3.84746						4.07029	4.0675	4.00491	2.49448	5.2335	4.56468	4.2856		4.14576
38.0144	3.15043	3.70248	4.79961	3.69418	3.69292	4.41344	3.49444		3.66778	3.78669	4.08839	4.33565	4.90196	3.1348	4.16485	3.86896		4.21987	5.61238	4.05199	4.35617	4.58296	4.67542	3.36363	3.88799	4.42031		4.20845	4.34969	5.38	5.17506	4.1467	3.53245	4.49115	3.63634						4.04413	4.08018	3.93196	2.34629	5.17679	4.50194	4.22		4.16419
39.0123	3.22682	3.91799	4.81355	3.67609	3.68606	4.40161	3.53429		3.65888	3.76292	4.1009	4.35445	4.87502	3.12904	4.11511	3.87015		4.28844	5.64784	4.02625	4.34299	4.6322	4.75397	3.22182	3.84981	4.41063		4.17341	4.37046	5.43871	5.23665	4.11141	3.54746	4.55576	3.59404						4.01575	4.08436	3.88615	2.22398	5.11892	4.46677	4.1591		4.11327
40.0124	3.41975	4.20204	4.84495	3.66301	3.67237	4.36507	3.56846		3.65876	3.74688	4.01072	4.40298	4.85628	2.98804	4.06683	3.90547		4.1225	5.65834	3.99	4.31067	4.65176	4.80611	3.12416	3.8272	4.38799		4.13814	4.37818	5.46495	5.25482	4.05884	3.54692	4.59557	3.55033						3.98642	4.08276	3.84413	2.14857	5.08189	4.43301	4.0983		4.08248
41.0124	3.5067	4.5025	4.9033	3.64214	3.66363	4.33727	3.57784		3.66001	3.73627	3.98069	4.43565	4.84058	3.00133	3.98777	3.938		4.12664	5.68305	3.95293	4.29024	4.65255	4.84775	3.06768	3.7978	4.35723		4.11448	4.38719	5.48712	5.27897	4.00342	3.55696	4.6299	3.52299						3.95607	4.07318	3.80603	2.0688	5.02982	4.38345	4.04164		4.04726
42.0145	3.58713	4.8138	4.88831	3.62327	3.64183	4.30933	3.58846		3.66831	3.72926	3.96966	4.4712	4.85036	3.01629	3.80041	3.96646		4.14495	5.71353	3.90829	4.26419	4.66594	4.87309	3.01561	3.76707	4.33257		4.08743	4.39377	5.49068	5.28264	3.95806	3.55585	4.6437	3.49044						3.8116	4.05748	3.77598	2.01485	5.01063	4.33061	3.98176		4.00941
43.0124	3.67221	5.10215	4.8448	3.60754	3.61834	4.28617	3.60255		3.65657	3.7246	3.94769	4.49319	4.8485	3.0078	3.70558	3.97926		4.16308	5.72576	3.88196	4.23576	4.66819	4.88943	2.96486	3.74577	4.30131		4.0591	4.39675	5.49256	5.27285	3.92576	3.54952	4.63948	3.4624						3.76851	4.04397	3.75052	1.95695	5.00816	4.27172	3.91634		3.94456
44.0255	3.72625	5.28809	4.88876	3.5899	3.59778	4.26681	3.60529		3.63244	3.71136	3.928	4.49709	4.83959	2.99912	3.63345	3.98511		4.18654	5.71275	3.85048	4.2095	4.66311	4.89634	2.92312	3.72135	4.26372		4.02703	4.39698	5.48123	5.26119	3.90323	3.54152	4.62831	3.43318						3.73574	4.03005	3.72167	1.90333	4.9909	4.21786	3.85118		3.8221
45.0125	3.47059	5.39396	4.48485	3.56471	3.58225	4.23407	3.58674		3.60342	3.69021	3.91064	4.47856	4.8154	2.9682	3.57226	3.98576		4.20913	5.74918	3.81949	4.18378	4.65907	4.79785	2.88289	3.689	4.23345		3.99705	4.39454	5.46671	5.24362	3.86736	3.53197	4.60256	3.40503						3.70007	4.01794	3.68846	1.81634	4.96868	4.15944	3.76723		3.78476
46.0123	3.41894	5.46392	4.45225	3.55262	3.56492	4.2358	3.60349		3.55232	3.64037	3.88773	4.43485	4.74431	2.91561	3.3914	3.97037		4.23143	5.74119	3.79191	4.15493	4.66097	4.76117	2.84666	3.65957	4.19344		3.97035	4.39079	5.45507	5.22118	3.82937	3.51951	4.5751	3.37127						3.66132	4.00375	3.65978	1.76956	4.95021	4.08592	3.70172		3.76782
47.0123	3.36681	5.47572	4.42157	3.5239	3.54716	4.20742	3.60039		3.50392	3.59841	3.85144	4.37186	4.66902	2.86681	3.30503	3.95892		4.24214	5.72357	3.75652	4.11859	4.64698	4.73348	2.81365	3.62153	4.15126		3.9492	4.37834	5.44838	5.19104	3.79495	3.51096	4.54345	3.3407						3.62614	3.99188	3.6336	1.73793	4.93858	4.03251	3.65829		3.75847
48.0123	3.32802	5.48739	4.3321	3.51197	3.54272	4.19278	3.61556		3.46153	3.55584	3.83193	4.3166	4.61333	2.82391	3.25775	3.94038		4.24832	5.72659	3.72784	4.08346	4.63759	4.6992	2.78406	3.58889	3.9061		3.92369	4.37233	5.43049	5.01778	3.76273	3.49267	4.53135	3.31222						3.59587	3.97701	3.6082	1.7348	4.92747	3.96794	3.61972		3.73759
49.0123	3.29028	5.49198	4.25356	3.50453	3.53417	4.17451	3.63485		3.43324	3.51715	3.8098	4.27257	4.56535	2.79144	3.22024	3.9217		4.24305	5.74018	3.69147	4.04259	4.62773	4.6635	2.76176	3.55548	3.87274		3.89568	4.35578	5.40645	4.66084	3.72495	3.477	4.48428	3.26155						3.56132	3.95693	3.57613	1.78087	4.9165	3.89215	3.55762		3.72395
50.0124	3.26057	5.4739	4.17681	3.50108	3.52815	4.15337	3.63966		3.41363	3.49297	3.66106	3.96834	4.52265	2.76903	3.18823	3.90682		4.23093	5.87776	3.66837	4.01415	4.63481	4.63714	2.73586	3.52257	3.87034		3.87392	4.34828	5.39188	4.63357	3.6886	3.45887	4.45165	3.23366						3.53017	3.93519	3.5357	1.78538	4.90821	3.82406	3.52179		3.69098
[truncated: 300 more columns]

## Sheet: Figure5a, c and S6a-l pSIVA
Minute	wt DMSO
0	922.382	2682.53	1940.84	1219.87	4351.27	3572.28	882.618	4916.99	855.803	3144.49	3038.57	2137.46	2238.41	7362.63		939.006	679.155	32.231	202.466	1653.17	1479.67	4745.94	1228.98	2281.16	1465.98		492.968	444.435	683.006	379.921	195.287	741.823	1998.4	10124.6	1071.11	1043.46	1708.59	949.476	1424.57	983.783	975.434	543.841	370.452	3402.19	824.409		1117.06	3059.05	4179.41
1	837.187	2613.56	2666.22	1633.53	4032.47	3237.64	838.758	3885.93	795.392	2940.12	2639.45	2116.13	1902.92	6644.63		804.744	502.036	-54.7128	132.084	1350.75	1411.56	3645.65	1114.18	2067.18	1328.85		538.132	444.132	376.648	228.412	218.487	672.154	1811.31	8476.23	1022.31	916.628	1464.94	782.797	1261.88	947.501	1077.67	547.218	350.443	2995.32	728.539		983.409	2896.57	4132.82
2	803.32	2641.1	2985.93	1422.71	3933.75	3173.84	824.287	3396.21	748.243	2868.24	2339.95	2110.63	1720.4	5813.34		727.87	429.402	-2.31981	95.3275	1171.18	1399.36	3821.08	1058.56	1977.74	1271.74		590.584	448.784	229.481	114.608	334.015	634.014	1690.28	7399.44	1003.64	860.182	1326.74	680.997	1175.35	988.811	1197.62	553.642	341.74	2646.87	644.4		918.799	2855.7	4098.03
3	787.42	2750.29	3047.86	1362.89	4039.54	3202	882.543	3074.03	716.216	2800.76	2156.45	2312.15	1588.78	5374.64		693.7	390.797	267.738	160.597	1044.03	1378.83	4188.35	1038.89	1851.88	1241.85		622.244	439.264	322.28	67.3222	454.194	672.546	1592.9	6765.95	900.867	852.106	1272.08	616.202	1157.91	1063.99	1224.32	575.59	370.497	2482.16	639.544		876.109	2803.08	4047.86
4	784.084	2892.04	3179.36	1398.36	4531.23	3518.25	1102.95	2881.72	709.674	2759.36	2005.54	2844.79	1506.75	4987.84		655.155	353.606	702.72	325.375	919.846	1367.62	4661.69	1009.35	1753.67	1217.87		636.487	463.385	529.904	49.7673	536.304	671.736	1503.29	6353.95	889.263	847.79	1230.38	569.825	1160.33	1107.42	1198.47	591.385	364.902	2309.54	590.671		851.801	2763.56	3986.38
5	793.753	3089.47	3367.98	1658.06	5171.35	4698.9	1896.31	2825.91	776.271	2799.05	1897.29	3965.28	1487.74	4591.85		621.878	322.164	1371.85	543.095	838.197	1363.18	5110.78	996.575	1699.89	1205.81		636.206	489.216	700.998	0.902632	576.152	629.626	1444.18	6034.93	813.734	849.313	1208.85	523.692	1142.54	1155.43	1263.9	645.685	383.374	2160.16	571.506		827.259	2708.07	3895.87
6	801.381	3152.03	3657.3	2250.75	5768.21	6598.68	3171.06	2818.97	1028.42	2824.51	1881.42	5582.83	1457.98	4634.93		585.828	309.522	2398.49	853.902	791.445	1362.64	5734.93	989.526	1690.82	1197.88		653.473	484.985	998.037	-19.6054	672.877	611.266	1426.95	5913.85	933.901	1010.11	1217.27	521.907	1237.33	1355.18	1665.57	726.188	393.846	2083.55	658.322		811.828	2666.56	3815.52
7	821.333	3226.8	3848.3	3149.53	6047.21	8094.6	4176.01	3044	1519.97	2886.72	1825.54	7370.14	1459.53	4382.08		566.663	292.088	3757.05	1270.99	785.608	1400.35	6563.84	1003.79	1699.65	1275.12		762.915	515.593	2300.79	28.5011	1216.69	832.101	1700.12	6037.92	1494.5	1533.4	1214.73	665.484	1684.21	1940.34	2793.93	953.583	417.252	2085.76	690.111		798.945	2593.16	3721.33
8	821.273	3210.11	4059.13	4225.25	6181.05	9538.25	5220.24	3612.43	2117.85	2940.22	1785.21	9243.53	1449.07	4299.49		535.768	230.895	5401.75	1739.71	852.605	1481.02	7629.2	1087.52	1765.21	1367.77		892.638	584.451	4425.36	103.419	2176.15	1302.69	2201.57	6055.99	2253.05	2245	1182.43	964.233	2347.11	2787.75	4226.1	1294.66	451.534	2147.43	899.138		782.893	2513.78	3596.41
9	814.539	3167.75	4261.77	5289.43	6213.33	11302.8	6629.49	4518.29	2773.11	2992.78	1767.37	11087.9	1433.91	4253.43		520.85	240.708	7646.96	2323.45	1123.83	1597.84	8956.12	1130.6	1852.69	1449.57		1069.98	625.435	6700.71	170.385	3423.72	1931.76	2803.82	6293.19	3083.36	3098.9	1348.64	1374.58	3383.51	3929.02	5864.1	1678.86	505.051	2188.9	1172.32		765.965	2419.76	3449.04
10	815.853	3119.69	4580.39	6311.74	6178.6	13153.1	8057.77	5673.85	3496.01	3078.74	1750.62	12646.3	1439.56	4163.13		566.847	273.185	9968.8	3036.64	1637.27	1783.09	10176.8	1303.11	2030.44	1553.24		1275.06	732.32	8722.97	297.586	4742.81	2672.74	3524.22	6044.83	3520.3	3892.9	1278.73	1709.83	4487.22	5097.13	7413.78	2021.53	522.324	2188.52	1442.22		762.348	2312.93	3267.43
11	806.927	3115.61	5071.76	7141.72	6391.12	14700.4	9320.4	7122.26	4318.58	3174.66	1762.65	13803.7	1441	4123.39		579.354	352.058	12326.8	3691.38	2389.85	2129.39	11263.1	1703.24	2341.38	1660.34		1529.2	970.026	10451.8	403.04	5969.75	3331.22	4134.05	6619.44	4301.72	4787.73	1373.38	2265.54	6107.8	6536.88	8921.15	2337.72	558.684	2172.03	1618.68		761.115	2243.74	3122.58
12	805.618	3129.59	5899.75	7787.09	7231.63	15607.9	10219.4	9148.35	5227.65	3263.12	1830.26	14924.4	1458.1	4277.19		582.07	567.4	13390.3	4221.51	3423.47	2452.03	12401.9	2151.9	2747.08	1799.92		1682.66	842.436	11749.9	474.609	7057.32	3815.58	4647.19	6845.87	4781.15	5581.22	1477.9	2775.42	7495.01	7852.31	10034.2	2552.68	574.53	2209.09	1763.23		758.269	2343.64	3243.83
13	810.111	3280.77	7023.45	8322.65	9325.3	15788.4	10390	11467.6	6269.81	3441.59	1938.09	16049.8	1521.69	4349.95		594.533	930.115	13738.6	4708.41	4816.59	2782.07	12619.6	2706.95	3223.24	1966.26		1902.73	839.597	13105.1	627.094	8220.4	4237.06	5332.34	6945.67	5322.18	6404.73	1640.66	3404.94	9268.99	9308.9	10947.4	2803.21	610.039	2275.26	1873.06		735.34	2846.81	3984.26
14	809.176	3451.33	8233	8832.61	13059	15570	10679.1	13589.7	7189.31	3651.97	2208.87	17011.7	1605.52	4926.5		629.683	1674.34	13252	5253.61	6588.26	3168.04	13281.1	3581.55	3792.39	2212.48		2149.08	854.358	14249.1	723.457	9335.9	4465.08	5897.72	6931.33	5756.9	6990.43	1774.61	4110.1	11157.7	10719.2	11665.3	3064.89	670.552	2470.67	2050.72		746.019	3578.15	5154.28
15	814.963	3811.96	9470.77	9402.19	18331.8	15275.9	10621.8	15416.1	8122.56	3857.74	2611.83	17357.4	1729.88	5667.86		637.4	2903.74	14095.4	5712.61	8426.87	3588.23	13967.3	4724.88	4652.02	2604.13		2453.81	878.365	15123.1	869.815	10515.8	4494.89	6498.05	7368.28	6492.82	7485.83	2058.74	4873.3	13440.4	12230.9	12043.5	3285.55	688.925	2744.45	2147.53		762.549	4763.22	6931.65
16	900.282	4477.83	10636.5	10105.4	24633.3	14885.9	9820.05	15885.6	8735.25	3468.43	3023.29	16787.2	1769.29	6254.03		599.885	4714.19	15297.2	6053.26	10066.1	4056.01	14525.6	5902.49	5913.1	3255.73		2809.4	850.08	15691.7	1028.44	11568.4	4838.57	7080.76	7785.8	7029.22	7759.76	2338.05	5608.07	15656.6	13519.7	12182.1	3493.86	743.252	3205.62	2379.69		819.337	6585.03	9560.28
17	819.052	5221.94	11562.7	10810	31257.7	14178.9	9886.43	16890.5	9846.99	5064.04	7147.27	17890.6	3096.77	12292.6		747.364	7637.79	15998.9	6634.88	11681	4628.01	14898.2	7252.84	7612.52	4254.44		3457.18	902.28	16382	1239.54	12735.6	4947.25	7658.58	8054.69	7591.04	7999.74	2790.05	6459.02	17679.5	14739.9	11931.6	3776.04	862.236	3821.3	2814.26		899.849	8702.63	12428
18	823.339	6056.56	12342.2	11314.9	37104.9	13298	9266.32	16998.7	10633.1	5994.05	5871.13	18121.7	3016.61	24950.3		864.366	11046.6	16729.5	7055.92	12804.9	5384.66	15036.9	8672.21	9527.93	5647.67		4185.55	910.303	16620.5	1518.4	13712.5	5165.83	8112.91	8479.85	8348.08	8257.09	3343.95	7337.61	19484.5	15839.5	11362.4	4006.18	933.347	4601.36	3252.83		1015.03	11058.4	15548.3
19	826.204	6728.04	12885.9	11464	41385.2	12296.3	8458.6	16935.4	11269	7395.68	6593.45	18633.4	3551.2	13252.1		1010.39	14787.7	17594.9	7476.86	13697.6	6115.98	14641.1	9803.65	11533.2	7238.13		5240.62	950.289	16644.3	1908.75	14569.1	5994.64	8618.45	9081.84	9149.08	8528.26	3913.19	8266.41	20783	16914	10581.8	4244.58	1115.22	5530.22	3983.25		1230.77	13118.9	18121.8
20	828.832	7467.3	13115.3	11340.9	44223.5	11413.7	7722.56	16765.9	11854	9796.18	8135.91	19154.4	4282.55	15272		1324.31	18596	18325.3	7986.37	14622.3	6994.93	14193	10862	13947.3	9110.94		6566.48	901.671	15970.6	2345.41	14929.8	7933.15	8856.27	9472.73	9838.53	8733.17	4460.94	9105.23	21766.1	17835.3	9599.63	4290.27	1180.27	6343.74	4732.89		1551.74	14837.2	20241.7
21	832.895	8324.35	13352.8	11143	46137.8	10779.7	7140.45	16697.4	12327.3	12864.2	9957.44	20245.2	5194.36	17958		1705.52	22028.8	18738	8427.44	14875.5	7758.49	13675	11622.1	16306.7	10903.6		8379.99	872.724	14759	2869.12	14819.1	10031.9	8969.78	9917.61	10429.9	8969.39	4989.35	9759.06	22615.3	18339.6	10085.8	4376.91	1355	7274.64	5724.07		1996.81	16293	21821.9
22	845.351	9134.97	13544.2	10950.3	47901.1	10315.8	6715.23	16675.6	12761.9	16843.6	11872	21851.8	6340.55	20460.4		2119.52	25235.9	19357.8	8694.43	14451.5	8486.9	12911.7	12201.5	18961.9	12600.8		10649.8	880.409	13148	3480.97	14332.5	12085.6	8997.47	10652.8	10881.5	8809.72	5517.01	10398	22664.4	18699.3	11062.6	4344.36	1550.52	8182.36	6545.78		2724.36	17824.9	23281.5
23	849.82	9706.28	13755.8	10904.5	49084	9769.08	6283.05	16350	13064.5	21135.3	13665	24034.1	7660.16	22721.4		2723.02	27703	19548.6	8832.54	13441.3	9210.86	13035.8	12509	21508.8	13945.9		12960.2	964.59	11697.3	3885.75	13694.5	12321.6	9088.97	11463.1	11452.4	8441.87	6038.91	10919	21840.5	19139.2	11864.3	4356.85	1762.93	8911.82	7940.48		3721.85	18394.1	23613.9
24	881.648	10094.2	13928.4	11070.7	49874.2	8835.17	5536.02	15681.9	13354.5	25625	15350.8	26698.1	9148.97	25251.8		3480.11	30095.4	20205.3	9036.88	12411.9	9990.16	13382.5	12915.7	24070.7	15313.1		15441.8	797.513	10155.5	4896.06	12951.4	12695	8938.88	12087.8	11858.4	8037.01	6505.48	11467.2	20601.1	19485	12984.3	4374.95	2007.1	9583.5	9800.5		5148.93	18978.9	24051.6
25	957.413	10344.2	13720	10814.2	50357.8	8610.89	5418.87	14662.1	13508	29925.6	16702.2	29316.8	10690.8	27249.5		4394.68	31779.1	20726.9	9051.39	11594.4	10735.9	13510.6	13164	26104.8	16329.3		17797.3	917.475	8959.4	5756.14	12005.8	12702.9	8949.55	12925.6	12144.1	7804.35	6877.26	11889.8	19230.4	19883.2	13282	4349.26	2318.72	10046	11039.5		6712.54	18779.9	24170.9
26	1165.72	10720.2	13264.5	11512.6	51097.8	8541.81	5431.53	13570	13583.7	34295.1	17809	30275	12337.2	28866.7		5445.98	33005.7	21173.5	9102.7	11247.5	11333.4	13705.5	13226.8	27716.3	17278.5		19903	1049.6	8425.44	6441.31	11383.4	12717.8	9074.24	13953	12247	7593.39	7140.56	12333.7	18199	20262.9	13389.6	4340.01	2638.37	10510.9	11034.6		8387.26	17911.9	23956.2
27	1577.31	11066.6	12550.9	11979.4	51784.8	8642.6	5503.06	12559.2	13629.1	38273.9	18704.8	29502.1	13998.8	29984.4		6535.71	33838.8	21170	9133.98	12820.6	11937.9	13727.1	13156.1	28658.1	17978.4		22408.9	1268.17	8219.38	7352.3	10870.6	12855.7	9229.77	15495.5	12627.2	7421.18	7470.06	12876.7	17496.5	20639.1	14246.3	4387.7	2997.97	10911.3	10840.7		10185	16765.5	23811.2
28	2232.3	11494.4	11710.1	12287.9	52256.5	8932.21	5683.27	11608	13582.9	41907.3	19328.5	27766.7	15573.8	30567.6		7621.82	34461.4	21567	9547.04	13890.7	12424.8	13827.3	12841	29318.1	18550.8		24082.7	1436.73	16915.6	7962.75	11714.2	12698	9107.68	16831.3	13006.6	7398.62	7775.58	13448.9	16722.5	20790.8	14475.5	4479.86	3442.36	11132.6	10451.6		11794.3	15280	23331.3
29	3087.36	11943.9	10878.2	12452.2	52047.9	9422.02	6010.62	10742	13435.4	45924.4	19800.3	26013.6	17056.6	31080.9		8769.9	34447	21967.3	10279.7	14980.3	14242.3	14143.7	12315.7	29422.2	19063.6		25891.9	1574.63	25010.2	8611.08	13214.4	12574.8	9121.88	18482.5	13339.9	7461.11	8133.53	13897	16657.4	21208.3	14847.4	4587.65	3902.59	11323.7	10301.8		13355.9	14020	22815.3
30	4092.18	12343	10070.5	12555.2	51339.5	9830.26	6269.57	9969.46	13182.7	49309.7	20136.4	25538	18467	31128		9952.1	34039.3	21873.4	11643.5	16099.3	16380.8	14425	11791.4	28966.2	19345.4		27519.9	2118.35	29778	9161.13	14028	12455.9	9328.74	19927.2	13626.1	7511.56	8426.65	14253.5	16944.5	21063.1	14975	4681.55	4346.52	11255.2	9850.01		14718.9	13121.8	22707.7
31	5172.37	12624.4	9416.79	12643.7	50057.1	10264.6	6476.08	9296.1	12879.3	52168	20462.8	24812.3	19839.9	31409.1		10917.2	33088.5	22226.3	13214	17052.7	16562.9	14639.9	10974.7	27679	19279.8		29113.2	2905.59	32272.4	9717.5	14559.6	12444.8	9590.19	21288.3	13654.7	7604.32	8696.43	14235.8	22469.9	20874.9	14977.9	4765.4	4811.39	11302.8	9471.6		15656.4	12368.2	22323.7
32	6281.94	12732.5	8924.73	12747.5	48876.2	10623.6	6718.19	8747.73	12526	54412.8	20533.2	24163.4	21055.3	31635.8		11989.3	32092.7	22174.3	14838.9	18135.6	16740.8	14937.3	10293.7	25981.3	18890.6		30233.3	3869.64	33428.6	10049.6	14797.8	12269.5	9573.44	22128	13691.9	7856.22	8816.61	13810.1	26000.3	20678.9	15309.6	4759.56	5277.52	11161.2	9103.86		16484.4	11481.8	21327.5
33	7284.08	12606.1	8568.02	12848.3	47741.4	10966.8	6913.13	8264.59	12187.2	56450.8	20314.3	23808.5	22017.9	31016.2		12649	30217.6	22752.9	15853.5	18768	15769.1	14924.1	9190.55	23513.4	20248.7		31320.7	5517.81	34447.6	10592.4	15307.2	12255.6	9391.45	23646.3	13793.8	8042.75	9126.01	13402.5	29230.3	20793.9	15502.4	4687.64	5688.8	11209.2	9017.25		16908.1	11443.8	20325
34	8126.49	12275.2	8345.18	12952.5	45698.6	11223.6	7136.88	7829.75	11863.5	57765.5	19642.6	23526	22757	30478.7		13346.8	28567.8	22620.8	16587.1	19612.2	15137.7	15086.4	8332.63	21885.5	20395.4		32165.9	7413.5	34468.2	10933.5	16354.1	12141	9101.18	24663.9	13579.2	8163.24	9261.58	12744.9	31542.3	25629.7	15651.4	4587.11	5912.24	11206.7	8765.55		16878	16650.9	18942.5
35	8788.87	11937.1	8204.09	13089.8	43973.6	11517.6	7335.41	7499.24	11623.6	58893.1	18694.5	23346	23335	29505.5		14155.8	26910.3	22704.2	16973.5	20411.2	15558.1	15404.2	7688.45	20558.3	20572.3		33150.9	9553.75	35484.8	11166.9	19253.1	12140.8	8980.55	25378.9	13305.7	8141.69	9240.81	12119.5	33603.1	28017.2	15974.1	4372.03	6109.3	11206.5	8545.48		16386.8	20049.1	20255.9
36	9343.65	11502.2	8521.53	13254.4	42453.3	11930.5	7583.99	7167.68	11443.1	60099.7	17634.6	23366	23938.8	27765.1		14898.7	25424.5	22534.5	17064.8	21097.2	15803.5	15650.4	7168.85	19428.2	20914.2		34107.3	12180.2	35160.1	11569.5	20840.5	11950.3	8936.11	26126.4	12945.8	8170.07	9103.88	11444.2	35144.8	29784.3	16209.7	4158.7	6149.55	11315	8335.19		15257.3	22217	20594.8
37	9791.47	11184.8	8359.95	13545.2	41564	12371.6	7780.05	7460.04	11242.9	61285.3	16395.2	23347	24426	26008.8		15356.4	23448.6	22473.8	16852.8	21303.7	15772.4	15581.5	6606.61	19585	24675		35363.9	15097.6	35626.2	11884.4	21944.7	11927.3	8993.71	26820.2	12623.9	8153.52	8858.53	10927.9	36208.8	31112.9	16583.7	3896.61	6420.05	11541.5	8154.28		13988.1	23825.8	21041.1
38	10183.6	10879.4	8185.3	13842.1	40247.1	12701.4	8159.15	7789.39	10687.7	62484.6	15226.2	23553.2	24954.3	24927.1		15960.4	21834.4	22626.4	16846.1	21809	15824.2	15774.6	6279.06	21441	25559.2		36409.4	17979.5	36196	12105.6	22857.1	11962.2	8829.7	27825.2	12397.9	8123.21	8564.8	10591.1	37233.4	32047.3	16773.7	3929.16	6842.14	12019.9	8145.99		12819.1	24700	21380.7
39	10476.2	10462.7	8102.06	13991.4	38851.5	12813	8314.2	8034.34	10739.9	63003.8	14675.1	23559.1	25099.5	22659.8		16651.8	20767.6	22333.8	16745.2	22298.7	15712.6	15929	6057.15	22648.5	26247.8		36888.1	20494.2	36103.8	12169.6	23345.8	11908.9	8952.98	28055.3	11731.4	8027.51	8001.73	10196.2	37803	32841.1	16867.9	3822.39	6847.29	12918.8	8799.11		11490.3	25366.4	21558.9
40	10544.9	10184.3	7911.82	14219.1	37733.3	13005.4	8517.7	8353.07	11002	63557.3	13764.8	23746	25407	21641.1		17103.9	19643.5	22430.7	16621	22612.1	15352.5	16061.5	6461.2	23648.7	26262.2		36921.7	22591.8	36293	12095	23819.8	11761	9170.63	28586.3	11194.3	8061.35	7503.23	9945.74	38336.6	32998.4	16904.7	3942.86	7131.45	13488.9	9194.11		10543.2	25578.6	21434.1
41	10590.5	10021.4	7816.68	14418.9	36796.1	13226.5	8584.61	8626.13	11248.5	63531.7	12995.6	23840.4	25826.2	20350.8		17629.8	18850.9	22204.8	17212.2	22835.5	14701.9	16173.7	6567.92	24729.5	26540.7		37030.4	24479	36686.2	11926.8	24243.7	11631	9392.42	29584	10676.5	7948.63	6950.63	9685.5	38600.6	33408.4	16872.5	4422.84	7500.83	13868.2	9403.38		9748.96	25815.5	21509.7
42	10528.6	9779.88	7712.68	14516.7	35271.5	13176.9	8669.62	8852.72	11598.6	63546.1	12293.3	23814.1	25774.9	20099.5		18029.1	18064.1	22252.4	17604.5	23017.9	13892.7	16263.3	6795	25749.9	26409.8		36551.1	25739.9	36756.5	11722.1	24561.8	11509.5	9722.39	29767	10279.4	7851.78	6512.96	9689.73	39000.9	33694.3	16774.7	6354.35	8110.64	14613.8	9759.84		8978.79	26091.8	21450.8
43	10534.9	9602.34	7645.64	14754.7	34573.1	13212.8	8722.81	9120.92	12226.8	63430.7	11805.5	24051.4	26133	19139.6		18437.5	17270.4	22547.4	18010.6	23135.3	13064	16400.6	7140.74	26926.4	26711.8		36270.1	26785.1	36051.3	11713	24837.2	11534.8	10158.3	29931	9881.7	7867.67	6063.14	9746.25	39395.8	34378.4	16885.7	8811.09	8740.08	15380.2	9886.1		10935.3	26350.9	21131
44	10433.6	9487.71	7589.94	14887.2	33816.3	13258.5	8846.44	9361.24	12914.1	63055.6	11277.6	24039.2	25960.9	19236.7		18738.1	16531.5	22479.9	18303.8	23239.5	12175.2	16464.8	7256.05	28050.5	26722.8		35833	27282.6	35800	11500.5	25082.6	11479.5	10725.8	30738.8	9563.98	8030.03	5737.9	9972.1	40278.6	34899.7	17000.9	10714.1	9538.8	15733.6	10177.1		12046.9	26353.9	20958.9
45	10329.6	9296.74	7533.98	15001.1	32847.8	13228.3	8899.72	9558.17	13542.5	62572.9	10860.8	24084.2	25871.9	18760.2		18954.6	15915.6	22467	18694.1	23335.8	11373.5	16537	7507.94	28965	26794.8		35108.9	27692.3	35897.5	11118.4	25434.4	11214.9	11646.4	30450.3	8998.98	7865.22	5369.81	9722.19	40487.4	34862.2	16898.8	12031.4	9949.64	16271.5	10190		13576.5	26404.4	21005.8
46	10205.5	9179.52	7460.6	15126.3	31747.3	13178.3	8935.65	9763.18	14185	62010.2	10513.7	24180.5	25695.9	18478.5		18884.6	15163.2	22457.2	18906.5	23332.7	10764.1	16538.4	7866.62	29541.2	26868.1		34242.1	27862	35484.3	10858.7	25580.4	11056.1	12431.5	30564.2	8725.13	7911.85	5186.67	9928.87	41096.1	35117.4	16966.5	13020.2	10263.8	16590.9	10189.2		14596.8	26284.8	20618.7
47	9962.86	9257.78	7350.51	15072.1	30330.5	12997.3	8799.62	9828.24	14669.3	60618.8	10446.4	23968.9	25359.3	21614.5		18727.7	14517.8	22170.5	18982.9	23292.7	10279.1	16464.8	8179.51	30003.4	27056.6		33657.9	28149.6	35122.5	10721.9	25746.1	11088.2	13429.1	30485.7	8463.19	7878.85	4976.5	9999	41675.5	35550.7	17083.5	13841.2	10772.1	16964.6	10628.6		15628.6	26426.2	20629.7
48	9784.08	9368.04	7273.93	15169.9	29348.7	13005.7	8838.26	10027.1	15261.3	59759.7	10285	23989.4	24990.5	22157.8		18546.9	14080.3	22146	19275.2	23406.2	9878.61	16444.3	8500.02	30508.1	26855.6		32418.5	27988.3	34863.2	10277.6	25777.9	11053.6	14141.8	30234.4	8158.12	7854.61	4757.92	9902.96	41909	35645.2	17003.7	14275.2	10699.3	16685.5	10706.2		16297.3	26274.4	20646
49	9556.8	9418.86	7193.94	15189.7	28301.3	13004.4	8900.45	10204.2	15821.6	59099.2	10076.7	24048.9	24485.5	22532.8		18260.6	13723.6	22238	20584.1	23484.7	9450.63	16422.1	8834.95	30693.1	26527.2		30997.7	27508.6	34660.2	9676.14	25792	10671.7	14707.2	29954.5	7790.02	7778.75	4635.81	9716.01	41882	35395.6	16802.7	14631.7	10251.4	16814.8	10360.4		16832.8	26407	20592.3
50	9400.99	9412.58	7162.71	15326.1	27446.1	13024	8919.87	10472.1	16308.4	58222.7	9919.89	24226.7	24101.4	22282.9		17740	17104.9	21968	20859.5	23273.3	9113.7	16233.1	9016.6	30618.5	26232		29903.5	27375.1	34333.1	9395.67	25768.7	10456.7	15441.9	29582.9	7649.68	7556.18	6597.51	9542.54	41756.8	35405.1	16774.7	14937.1	10253.9	16772.5	10630.1		17310.7	26542.7	20583.4
51	9280.92	9445.3	7198.1	15485.4	26704.7	13037.7	8940.58	10604.2	16766.3	57281.3	9703.85	24321.9	23162	21975.6		17156.8	18061.6	21691.1	20916.8	22959.8	10013.5	16017.1	9114.54	30388	25627.1		28704.3	27009.3	34140	9060.53	25772.3	10183.4	15958.9	29429	7427.41	7605.53	8183.07	9456.47	41997.2	35177.7	16716	15198.5	9924.14	16780.8	10462		17594.9	26379.7	20484.2
52	9089.04	9390.92	7160.4	15578.2	25729.8	12959.9	9006.58	10817.8	17171.4	56098.3	9501.76	24513.8	23050.4	21699.7		16979.8	19600.7	21869.8	21354.1	22864.6	11113.3	15902.3	9152.57	30227	25216.1		27817.5	26510.2	34268.5	8764.92	25986.2	10083.5	16503.7	29030.2	7115.15	7244.72	9394.31	9178.07	41584.4	35072.1	16528.6	15275.5	9818.43	16575.4	10655.7		17623.3	26325.9	20270.1
53	8918.22	9393.26	7177.14	15668.1	24999.5	12986.9	9011.03	11011.9	17572.2	54879.8	9294.56	24518.8	23094.1	21242.1		16675.8	20976.5	21932.6	21587.3	22781.8	11779.3	15775.4	9155.75	30050.6	24888.7		26691.1	25801.8	33590.4	8578.42	25684	9886.66	17206.2	28099.9	6485.65	7095.28	10274.4	8913.23	41407.5	34788.1	16486	15542.3	9720.29	16549.2	10459.4		17478.2	26107.2	20136.9
54	8721.41	9371.96	7116.86	15692.9	24152.2	12938.4	9087.38	11152.7	17901.1	53450.2	9100	24646.6	23082	21385.7		16129.6	22068.7	21706	21641.2	22691	12559.2	15610.3	9139.02	29922.7	24775.8		25590.7	24870.4	33284.1	8466.8	25603.6	9710.42	17698	27482.2	6113.87	6964.35	11123.6	8731.82	41234.4	34748.4	16353.9	15513	9913.23	16368.7	10494.4		17628.2	26286.4	20148
55	8546.57	9316.01	7109.83	15789.6	23423	12875.2	9078.07	11297.9	18213.4	51816.8	8897.82	24698.8	23081.4	21037.7		15770.1	23161.8	21360.8	21686.4	22777.7	13359.8	15556.7	9169.62	29860.1	24282.2		24442	23954.7	32884.3	8317.89	25465.4	9485.58	17986.2	28074	6233.59	7078.81	12177.2	8816.78	41330.5	34686	16237.2	15542.8	9838.89	16188.3	10274.5		17336	26030.9	19815.7
56	8388.73	9314.68	7103.58	15895.5	22730	12864.5	9100.71	11462.3	18509.7	50119.5	8715.03	24819.6	23291.2	20791		15309.9	23689.5	21052.5	21530.5	22588.7	14028.9	15381.4	8964.99	29299.4	23671.3		23160.7	22901.6	32088	8278.68	25007.9	9422.35	18187.1	27731.4	5964.17	7016.56	12843.1	8708.38	41392.8	34689.2	16183.3	15702.2	9849.1	15982.6	10241		17299.1	25895.5	19577.7
57	8196.25	9232.16	7067.13	15890.5	22410.3	12747.3	9019.95	11573.2	18743.1	48492.1	8532.82	24776	23584.1	20281.7		14876.2	23519.8	20851.3	21459.1	22347.9	14179.4	15095.5	8680.89	28317.9	23101.6		22307.6	21945.1	31644.7	8381.33	24743.6	9349.96	18873.1	27489.7	5880.88	6978.38	13508.7	8628.94	41161.7	34674.1	16112.2	15810.5	9814.1	15760.4	10177.9		17088.5	25684.2	19325.7
58	8008.67	9192.58	7029.96	15910.2	21989.8	12700.4	9038.46	11668.4	18928.8	47047.9	8356.92	24819.3	23976.8	20298.3		14139.6	22717.3	20646	21002	21827.2	14078.7	14635.5	8267.82	27161.7	22317.4		21315.4	20822	31347.2	8013.74	24697.9	9102.35	18862.6	27000.8	5559.03	6967.84	13979.8	8528.5	41175.5	34468.9	16058	15720.6	9895.23	15446.1	10263.6		16961.6	25561	19102.4
59	7835.65	9136.15	7012.14	15957.6	21453.5	12621.6	8945.54	11744.6	19061.6	45582.7	8187.1	24766.9	24613.6	19827.8		13443.8	22279.9	19938.8	20432.5	21442.9	13811	14176.4	7735.19	26071.8	21620.2		20426.8	19685.2	31225.2	7675.25	24647.8	8809.68	18566.3	26820.9	5516.91	6976.16	14468.2	8509.41	40870.1	34295.6	15867	15695.5	9839.29	15370.7	10257.3		16787.8	25326.4	18859.7
60	7633.82	9097.17	6998.6	15937.9	21019.1	12629	8965.07	11826.7	19177.2	44248.6	8030.36	24808.5	25084.7	19857.9		12831.3	21566.2	19389.9	19872.7	20974.5	13386.5	13689.6	7176.4	24968.7	21045.6		19413	18229.9	30772.7	7355.53	24350.8	8502.48	18116.8	26061.4	5264.89	6730.14	14620.3	8224.81	40131	33862.2	15680.5	15805.8	9599.07	14913.7	9949.2		16579.5	25143.9	18559.8
[truncated: 672 more columns]

## Sheet: Figure5e,g and S6q,w Calcium
Minutes	wt DMSO
0	1	1	1	1	1	1	1	1	1	1		1	1	1	1	1	1	1	1	1	1		1	1	1	1	1	1	1	1		1	1	1	1	1	1	1	1	1	1
1	1.00647	1.01401	1.00897	1.00235	1.01166	1.00875	1.01101	1.01271	1.00478	1.00616		1.00695	1.01344	1.00356	1.00741	1.01004	1.02216	1.00993	1.00002	1.01555	1.02413		1.01334	1.00612	1.02203	1.01	1.01255	1.01674	1.00878	1.0232		1.01247	1.00096	1.02044	1.00083	1.00649	0.998393	0.998234	0.998474	1.00545	0.989749
2	1.0152	1.02908	1.02385	1.0061	1.0245	1.02047	1.02497	1.02517	1.01354	1.017		1.01834	1.03457	1.00828	1.01835	1.02504	1.04594	1.02285	1.00004	1.03545	1.06246		1.03337	1.02517	1.04757	1.0257	1.02948	1.03986	1.01965	1.05857		1.02502	1.00193	1.04084	1.00348	1.00912	0.992699	1.00048	0.999476	1.00703	0.979996
3	1.02799	1.04682	1.04028	1.01233	1.03978	1.0377	1.04407	1.03699	1.02819	1.03403		1.03265	1.05954	1.01659	1.03321	1.04517	1.07323	1.03832	1.00702	1.05719	1.10319		1.05469	1.0346	1.0733	1.03623	1.04949	1.06625	1.02726	1.09873		1.0351	1.0023	1.05387	1.0049	1.01746	0.98968	1.00267	0.996731	1.01273	0.974208
4	1.05273	1.07183	1.06862	1.03328	1.05927	1.06552	1.06501	1.06219	1.05674	1.06298		1.05235	1.07873	1.02779	1.05195	1.06302	1.09892	1.0577	1.01955	1.07992	1.14297		1.07634	1.04371	1.1059	1.05689	1.06214	1.10159	1.03825	1.13443		1.04526	1.00418	1.07126	1.0088	1.03006	0.991776	1.00897	0.998172	1.01818	0.971104
5	1.07769	1.10109	1.09808	1.06286	1.08068	1.09238	1.09323	1.08979	1.08688	1.09153		1.07165	1.10217	1.03913	1.07501	1.08423	1.12538	1.07831	1.03438	1.1025	1.17443		1.09285	1.05442	1.13564	1.08226	1.07209	1.14449	1.05428	1.16546		1.07464	1.01025	1.09166	1.01555	1.03888	0.998939	1.01682	1.00226	1.02277	0.971251
6	1.1024	1.13983	1.12641	1.10231	1.10461	1.12399	1.12889	1.12498	1.1175	1.11603		1.09358	1.13213	1.05267	1.09808	1.10673	1.15372	1.09957	1.05232	1.12775	1.20851		1.11254	1.07014	1.17531	1.12303	1.09194	1.19993	1.07475	1.20042		1.15921	1.018	1.10965	1.0246	1.05049	1.00531	1.02791	1.00978	1.03208	0.971104
7	1.13147	1.19531	1.16547	1.14408	1.14498	1.16151	1.18105	1.16085	1.15633	1.1488		1.11733	1.17188	1.06627	1.12008	1.13313	1.17794	1.12107	1.07111	1.15861	1.23923		1.14484	1.08965	1.238	1.1634	1.12042	1.25155	1.09675	1.25776		1.27996	1.02634	1.122	1.03506	1.06452	1.01201	1.03876	1.01776	1.04119	0.970306
8	1.16454	1.24543	1.20642	1.18588	1.17624	1.20185	1.24374	1.20488	1.19673	1.18804		1.1439	1.2267	1.08092	1.13867	1.16318	1.2008	1.1429	1.09029	1.1984	1.2676		1.19622	1.1324	1.33946	1.21194	1.15979	1.30257	1.12066	1.36109		1.3574	1.03708	1.13615	1.04628	1.08084	1.0213	1.04995	1.02912	1.05306	0.975527
9	1.23163	1.28032	1.24932	1.20439	1.21337	1.23599	1.29324	1.23663	1.23561	1.22446		1.16935	1.30425	1.09768	1.15947	1.20643	1.2205	1.16626	1.11127	1.24832	1.29715		1.27937	1.19969	1.49465	1.26316	1.19758	1.37159	1.15588	1.52452		1.44535	1.04831	1.16762	1.05784	1.09573	1.03091	1.0616	1.04208	1.06529	0.983701
10	1.29998	1.29877	1.27776	1.19093	1.26063	1.26622	1.33099	1.25711	1.26758	1.24244		1.1966	1.41201	1.11742	1.18159	1.27042	1.23804	1.19283	1.13604	1.32616	1.33148		1.39838	1.24591	1.72544	1.30206	1.23339	1.46771	1.226	1.72624		1.58011	1.06002	1.22685	1.06897	1.11088	1.04209	1.0731	1.05732	1.07911	0.992202
11	1.36396	1.32006	1.31224	1.17254	1.32856	1.30605	1.33528	1.29502	1.30438	1.26225		1.22283	1.54042	1.13613	1.21229	1.3596	1.25614	1.2298	1.16843	1.4166	1.36668		1.55089	1.32038	1.8932	1.35555	1.29986	1.59926	1.33615	1.91132		1.75606	1.07153	1.32508	1.07936	1.1238	1.0552	1.08352	1.07925	1.09109	1.0031
12	1.39723	1.33855	1.35339	1.15711	1.41864	1.3561	1.37851	1.31424	1.36176	1.27948		1.24853	1.66509	1.1557	1.25889	1.46906	1.27558	1.27903	1.21457	1.55346	1.40397		1.70148	1.37085	2.07858	1.39521	1.3861	1.73146	1.47333	2.04493		1.83609	1.08519	1.48196	1.08858	1.13443	1.07052	1.09417	1.10157	1.10571	1.01412
13	1.45	1.37071	1.40769	1.16632	1.53122	1.42779	1.45025	1.37063	1.45296	1.32499		1.27899	1.74246	1.17593	1.32719	1.57492	1.30096	1.34636	1.28306	1.72116	1.48489		1.82581	1.45782	2.24906	1.43504	1.5789	1.87663	1.61519	2.15518		1.89358	1.10144	1.81904	1.09718	1.14419	1.08444	1.10522	1.11872	1.11861	1.02374
14	1.52978	1.41517	1.48687	1.20007	1.65708	1.48781	1.53583	1.48059	1.57977	1.38903		1.32194	1.78534	1.19697	1.41757	1.68136	1.32936	1.42854	1.38579	1.89815	1.62769		1.88029	1.58489	2.37793	1.51789	1.62027	1.89799	1.7727	2.25685		1.96181	1.12491	1.94097	1.10961	1.15504	1.09851	1.12163	1.13361	1.13352	1.03564
15	1.6201	1.47859	1.59805	1.25711	1.77678	1.60395	1.59882	1.63985	1.70211	1.47463		1.38249	1.80536	1.21597	1.51158	1.7914	1.36858	1.53005	1.52207	2.02396	1.86763		1.97877	1.76862	2.42072	1.55768	1.75828	2.0319	1.9496	2.33237		2.00192	1.15953	1.95856	1.13166	1.16887	1.11244	1.14072	1.14596	1.14681	1.04749
16	1.6811	1.55042	1.71341	1.32092	1.89962	1.71326	1.6705	1.80628	1.77762	1.55882		1.46629	1.81665	1.23534	1.60392	1.92347	1.41885	1.66761	1.70712	2.12055	2.15895		2.06951	2.02796	2.45471	1.6164	1.81806	2.12481	2.16564	2.248		2.023	1.1942	1.96968	1.1775	1.18978	1.1269	1.16464	1.1608	1.15925	1.06134
17	1.72344	1.61166	1.84401	1.40077	2.03389	1.80601	1.75396	1.96518	1.86596	1.6286		1.56197	1.82396	1.25901	1.71059	2.10799	1.48855	1.82729	1.9166	2.17996	2.36108		2.14289	2.28806	2.49105	1.6739	1.97081	2.18705	2.36267	2.30662		2.03681	1.21725	1.98009	1.24367	1.22742	1.14533	1.19464	1.17497	1.17112	1.07434
18	1.7821	1.67258	1.93197	1.35978	2.15477	1.88803	1.84518	2.08571	1.80399	1.6435		1.67498	1.83141	1.28619	1.84367	2.29615	1.57696	1.93274	2.06856	2.22397	2.48488		2.21253	2.51671	2.52273	1.72891	2.10961	2.2322	2.51664	2.36136		2.04645	1.2363	1.99148	1.3146	1.29243	1.16859	1.22938	1.19187	1.18467	1.08767
19	1.83465	1.65755	2.01793	1.46616	2.26628	1.95007	1.92335	2.1478	1.75779	1.71386		1.75375	1.83611	1.30965	1.97902	2.44425	1.68243	1.98084	2.18473	2.26263	2.62559		2.25727	2.67282	2.50208	1.80405	2.23906	2.27058	2.63326	2.37998		2.05571	1.25615	1.99917	1.38065	1.37656	1.20074	1.25959	1.21132	1.20159	1.10291
20	1.8877	1.70772	2.05704	1.56951	2.34027	2.01545	1.93244	2.20853	1.83549	1.8143		1.86494	1.83864	1.3426	2.11203	2.59971	1.80613	2.03705	2.27164	2.29845	2.73745		2.29347	2.75225	2.49029	1.86122	2.33245	2.29846	2.71423	2.34054		2.06199	1.27441	2.004	1.42774	1.43289	1.24331	1.29049	1.23419	1.22227	1.1186
21	1.93429	1.77208	2.11156	1.6801	2.39166	2.08699	1.93349	2.26749	1.93068	1.8203		1.96917	1.84161	1.37512	2.19211	2.68824	1.91914	2.08358	2.36573	2.32981	2.78329		2.32232	2.77296	2.48495	1.9236	2.3956	2.3249	2.75648	2.28468		2.06526	1.29185	2.00669	1.46964	1.5026	1.29637	1.32402	1.26184	1.24842	1.13315
22	1.96208	1.83325	2.14619	1.76242	2.41354	2.12254	1.96146	2.31526	2.06929	1.8247		1.99493	1.84406	1.42474	2.1347	2.75298	2.02901	2.11692	2.42045	2.35253	2.81745		2.34638	2.76776	2.48227	2.00098	2.45329	2.29851	2.79019	2.29738		2.06981	1.31282	2.01342	1.51161	1.55305	1.36236	1.35315	1.29503	1.28632	1.14988
23	1.98977	1.81855	2.1709	1.83156	2.44605	2.1485	1.98336	2.3368	2.21633	1.80186		2.05617	1.84885	1.49915	2.19078	2.80361	2.11367	2.14481	2.455	2.37586	2.82225		2.36524	2.60205	2.47978	2.06131	2.4968	2.23008	2.82065	2.31745		2.07407	1.33546	2.02276	1.56431	1.62905	1.44957	1.37911	1.34028	1.3241	1.16663
24	2.00321	1.86209	2.179	1.89571	2.47577	2.17059	1.9861	2.3495	2.34084	1.82909		2.0991	1.84366	1.59877	2.24407	2.84044	2.16984	2.16358	2.47291	2.39723	2.85417		2.38402	2.51199	2.40038	2.14452	2.53863	2.23961	2.83745	2.16331		2.08225	1.36411	2.02355	1.61529	1.76826	1.54118	1.40567	1.3964	1.39063	1.19614
25	2.01693	1.8944	2.19085	1.94379	2.5006	2.16568	2.01543	2.35272	2.44691	1.85469		2.13447	1.83931	1.69573	2.29408	2.867	2.20884	2.17692	2.48413	2.41519	2.84811		2.39467	2.51291	2.40015	2.21321	2.49884	2.2459	2.81997	2.16756		2.08539	1.3825	2.03653	1.66758	1.63943	1.61701	1.43798	1.46612	1.47491	1.21617
26	2.03317	1.92739	2.17872	1.98425	2.51586	2.16775	2.06007	2.36044	2.52814	1.87243		2.16228	1.84263	1.78699	2.33661	2.87719	2.23556	2.1544	2.50132	2.42718	2.84482		2.30425	2.2415	2.40214	2.29327	2.5269	2.25829	2.82595	2.17296		2.08875	1.40623	2.04544	1.72267	1.6716	1.53132	1.47682	1.54716	1.59582	1.24816
27	2.0456	1.95017	2.09029	2.00863	2.52025	2.16802	2.09632	2.36564	2.60156	1.88124		2.18325	1.83997	1.86766	2.3672	2.87368	2.25793	2.10497	2.50282	2.43967	2.86961		2.31005	2.23605	2.4001	2.3637	2.55327	2.26759	2.84142	2.16967		2.09516	1.43174	2.04753	1.7565	1.49985	1.57118	1.51949	1.66331	1.74599	1.25965
28	2.05964	1.96506	2.08816	2.0296	2.51971	2.17001	2.11642	2.37092	2.66809	1.894		2.18953	1.83598	1.92046	2.3043	2.86872	2.27343	2.10325	2.50789	2.45495	2.86729		2.26015	2.22685	2.2907	2.24042	2.58011	2.28499	2.84748	2.17845		2.0983	1.46105	2.04654	1.78466	1.56841	1.59348	1.54945	1.80431	1.89731	1.28236
29	2.07026	1.9721	2.09214	2.03864	2.51908	2.18343	2.13609	2.37898	2.70873	1.8991		2.2021	1.83341	1.95244	2.31742	2.86233	2.27754	2.10603	2.51073	2.46338	2.87845		2.26351	2.22764	2.27967	2.2501	2.59479	2.28068	2.85103	2.17748		2.09402	1.48878	2.04442	1.8216	1.59616	1.63304	1.57016	1.9451	2.07462	1.29475
30	2.08166	1.98064	2.09903	2.05104	2.51701	2.17918	2.14526	2.38256	2.73486	1.9081		2.20536	1.82958	1.97286	2.33929	2.85574	2.27846	2.10837	2.51178	2.47705	2.88546		2.26132	2.22831	2.27638	2.26713	2.6006	2.28298	2.85417	2.17224		2.10459	1.5239	2.04233	1.85746	1.62785	1.7044	1.59069	1.96822	2.21991	1.31798
31	2.08988	1.98742	2.04792	2.05757	2.51417	2.16956	2.15343	2.38381	2.7447	1.90925		2.20476	1.82616	1.98574	2.36269	2.84953	2.27781	2.108	2.50742	2.4856	2.89018		2.2691	2.22806	2.26642	2.28093	2.61713	2.28602	2.8588	2.16904		2.09428	1.55684	2.0409	1.89663	1.35355	1.75643	1.60527	2.03064	2.27377	1.3402
32	2.09877	1.98854	1.92508	2.0673	2.50603	2.16299	2.15284	2.3884	2.75103	1.84311		2.2027	1.79282	1.99512	2.24348	2.84382	2.27753	2.11129	2.50725	2.48928	2.89319		2.26933	2.21957	2.26484	2.07669	2.62076	2.29271	2.86625	2.16766		2.09194	1.59596	2.03626	1.91481	1.34407	1.78322	1.61838	2.09565	2.31142	1.36021
33	2.10048	1.98462	1.92006	2.07131	2.50454	2.15422	2.14745	2.39344	2.74914	1.83143		2.20063	1.69513	1.99815	2.24304	2.83359	2.27216	2.10849	2.50401	2.49159	2.89013		2.25409	2.21989	2.25612	2.08702	2.61814	2.28411	2.86498	2.1589		2.09135	1.64308	2.03267	1.93515	1.34574	1.80502	1.63654	2.18607	2.34261	1.38405
34	2.10156	1.98437	1.92348	2.07476	2.49681	2.14851	2.1435	2.39652	2.74813	1.82833		2.16916	1.62502	2.00014	2.24328	2.8262	2.26655	2.10747	2.50087	2.49417	2.88428		2.25286	2.2221	2.24694	2.10914	2.6178	2.27783	2.86468	2.03249		2.09249	1.68844	1.83501	1.96843	1.34968	1.83632	1.66502	2.25231	2.07531	1.40636
35	2.10317	1.96137	1.92178	2.07829	2.48743	2.13871	2.1367	2.39756	2.73926	1.8261		2.16363	1.56686	2.00077	2.2443	2.81546	2.25924	2.08428	2.49817	2.5046	2.8783		2.25058	2.21999	2.23766	2.14581	2.61359	2.27537	2.83676	2.01898		2.0966	1.73422	1.66911	1.96915	1.35708	1.84891	1.67722	2.29771	2.07875	1.4396
36	2.10292	1.92501	1.91841	2.07978	2.47828	2.12453	2.12816	2.39865	2.72803	1.82289		2.15503	1.51506	2.00039	2.24757	2.80413	2.25304	2.07557	2.49113	2.50343	2.87492		2.23845	2.20824	2.22652	2.18601	2.60315	2.26594	2.81607	2.00293		2.08818	1.76346	1.66321	1.9702	1.35576	1.85484	1.68935	2.32037	2.07784	1.46317
37	2.10065	1.90805	1.91357	2.08179	2.47454	2.10941	2.12069	2.39951	2.71406	1.82096		2.14442	1.47261	1.99754	2.24853	2.79213	2.24509	2.0694	2.48442	2.50295	2.87065		2.2329	2.19564	2.21536	2.2279	2.59148	2.25622	2.80623	1.9878		2.08288	1.78084	1.66003	1.97012	1.35906	1.86407	1.70927	2.33928	2.07984	1.48993
38	2.09917	1.89694	1.91171	2.08147	2.46476	2.0964	2.11361	2.39922	2.70021	1.81923		2.13593	1.43973	1.99341	2.24898	2.77201	2.23477	2.06493	2.48047	2.50183	2.86642		2.22396	2.19799	2.21156	2.25129	2.58957	2.25048	2.7979	1.97713		2.08266	1.70807	1.6581	1.97441	1.36586	1.87002	1.74798	2.35678	2.08362	1.53318
39	2.09492	1.88856	1.91035	2.08321	2.45428	2.08377	2.11009	2.39485	2.68388	1.81743		2.12669	1.41223	1.99006	2.24679	2.75867	2.2269	2.05999	2.47113	2.50183	2.86092		2.21387	2.18214	2.19937	2.25466	2.51107	2.24048	2.78895	1.95974		2.08241	1.65745	1.65467	1.97939	1.37073	1.87951	1.77052	2.36099	2.09225	1.58594
40	2.09008	1.8805	1.90673	2.08141	2.4429	2.07072	2.10724	2.37363	2.66359	1.81443		2.11932	1.38814	1.98333	2.24256	2.74522	2.23013	2.05323	2.46047	2.50096	2.83441		2.20303	2.16911	2.18563	2.25532	2.48653	2.23195	2.77934	1.94343		2.07939	1.66389	1.6565	1.98666	1.37519	1.88164	1.76504	2.36844	2.09061	1.66163
41	2.08498	1.87286	1.90376	2.08124	2.42955	2.05692	2.1065	2.36477	2.64637	1.81267		2.10391	1.37021	1.97906	2.23946	2.73194	2.22235	2.04758	2.45187	2.50647	2.82368		2.19205	2.15519	2.16916	2.24576	2.46208	2.22127	2.77156	1.9282		2.08899	1.67517	1.65596	1.98954	1.37847	1.88813	1.75354	2.37313	1.46961	1.73654
42	2.0781	1.86289	1.90036	2.07944	2.41849	2.0383	2.10462	2.35101	2.62518	1.81004		2.09307	1.35707	1.97723	2.23546	2.72096	2.21867	2.04373	2.44434	2.50645	2.80811		2.1782	2.14989	2.01583	2.23545	2.44697	2.21066	2.76147	1.91553		2.07982	1.68068	1.6525	1.99028	1.37803	1.8846	1.76347	2.37287	1.45196	1.77925
43	2.07177	1.8532	1.89538	2.07595	2.40297	2.0186	2.10072	2.34304	2.60623	1.80572		2.0841	1.34287	1.97018	2.22979	2.71393	2.20827	2.03807	2.43221	2.50574	2.79821		2.16579	2.1305	1.96848	2.22813	2.42494	2.19839	2.75321	1.9001		2.07442	1.68336	1.6485	1.99251	1.3798	1.88327	1.77024	2.37287	1.44059	1.83968
44	2.06524	1.84161	1.8917	2.07397	2.39069	2.00468	2.09705	2.32923	2.58768	1.80198		2.07665	1.33388	1.96558	2.22493	2.70789	2.19857	2.00114	2.42508	2.50531	2.78334		2.15047	2.11471	1.95293	2.21422	2.40609	2.18636	2.74095	1.88396		2.06847	1.67737	1.64665	1.99673	1.38211	1.8822	1.7764	2.37311	1.43289	1.88634
45	2.0577	1.83245	1.89087	2.0705	2.37637	1.98743	2.09336	2.31205	2.57142	1.79904		2.06826	1.32325	1.9598	2.22069	2.70054	2.19419	1.99305	2.41393	2.50279	2.76735		2.13544	2.0959	1.93911	2.20007	2.38185	2.17584	2.73182	1.86241		2.06297	1.67233	1.65006	1.92245	1.3901	1.86233	1.78293	2.37421	1.42828	1.9366
46	2.04711	1.81981	1.88111	2.06474	2.35886	1.96851	2.08895	2.28518	2.54675	1.79273		2.06393	1.31746	1.95392	2.2104	2.68919	2.18487	1.98877	2.40001	2.50662	2.75223		2.1195	2.08481	1.92292	2.18312	2.35926	2.16377	2.72269	1.84624		2.05956	1.67335	1.65348	1.89412	1.38034	1.86138	1.76137	2.37503	1.43474	1.98976
47	2.0369	1.8078	1.87372	2.05919	2.343	1.94904	2.08275	2.26833	2.52522	1.78668		2.05559	1.30966	1.95082	2.20846	2.64422	2.17947	1.98407	2.38898	2.50299	2.73633		2.10303	2.07244	1.90908	2.17075	2.34222	2.15302	2.68239	1.83212		2.05748	1.67447	1.64436	1.90024	1.38041	1.85329	1.76039	2.37522	1.42665	2.05216
48	2.03055	1.79815	1.86954	2.05895	2.32605	1.92984	2.08102	2.16255	2.50556	1.78488		2.04782	1.30259	1.94289	2.19883	2.62965	2.16615	1.98021	2.37667	2.5015	2.71426		2.08733	2.05689	1.90225	2.15973	2.22807	2.143	2.66725	1.81133		2.05283	1.6732	1.64701	1.90598	1.38018	1.8545	1.76134	2.36928	1.42457	2.11985
49	2.01862	1.7854	1.86101	2.05125	2.31363	1.91168	2.07742	2.14284	2.48169	1.77768		2.04014	1.29531	1.93557	2.18533	2.61545	2.15317	1.97328	2.35979	2.49491	2.69985		2.06977	2.0367	1.88358	2.1438	2.20175	2.1295	2.65047	1.79394		2.053	1.67393	1.63891	1.91151	1.38515	1.85312	1.7619	2.35998	1.42066	2.19214
50	2.00691	1.77169	1.85274	2.04413	2.30229	1.89351	2.07158	2.12664	2.45819	1.77009		2.03176	1.28642	1.926	2.17184	2.59955	2.13797	1.9655	2.34259	2.48849	2.6795		2.0525	2.02805	1.86536	2.11715	2.15718	2.11585	2.6342	1.77087		2.04413	1.67019	1.63293	1.89914	1.38291	1.84749	1.75522	2.33785	1.41257	2.25518

## Sheet: FigureS6m,s Calcium
Minutes	wt DMSO
0	1	1	1	1	1	1	1	1	1	1		1	1	1	1	1	1	1	1	1	1		1	1	1	1	1	1	1	1		1	1	1	1	1	1	1	1	1	1
1	1.00647	1.01401	1.00897	1.00235	1.01166	1.00875	1.01101	1.01271	1.00478	1.00616		1.00695	1.01344	1.00356	1.00741	1.01004	1.02216	1.00993	1.00002	1.01555	1.02413		1.01334	1.00612	1.02203	1.01	1.01255	1.01674	1.00878	1.0232		1.01247	1.00096	1.02044	1.00083	1.00649	0.998393	0.998234	0.998474	1.00545	0.989749
2	1.0152	1.02908	1.02385	1.0061	1.0245	1.02047	1.02497	1.02517	1.01354	1.017		1.01834	1.03457	1.00828	1.01835	1.02504	1.04594	1.02285	1.00004	1.03545	1.06246		1.03337	1.02517	1.04757	1.0257	1.02948	1.03986	1.01965	1.05857		1.02502	1.00193	1.04084	1.00348	1.00912	0.992699	1.00048	0.999476	1.00703	0.979996
3	1.02799	1.04682	1.04028	1.01233	1.03978	1.0377	1.04407	1.03699	1.02819	1.03403		1.03265	1.05954	1.01659	1.03321	1.04517	1.07323	1.03832	1.00702	1.05719	1.10319		1.05469	1.0346	1.0733	1.03623	1.04949	1.06625	1.02726	1.09873		1.0351	1.0023	1.05387	1.0049	1.01746	0.98968	1.00267	0.996731	1.01273	0.974208
4	1.05273	1.07183	1.06862	1.03328	1.05927	1.06552	1.06501	1.06219	1.05674	1.06298		1.05235	1.07873	1.02779	1.05195	1.06302	1.09892	1.0577	1.01955	1.07992	1.14297		1.07634	1.04371	1.1059	1.05689	1.06214	1.10159	1.03825	1.13443		1.04526	1.00418	1.07126	1.0088	1.03006	0.991776	1.00897	0.998172	1.01818	0.971104
5	1.07769	1.10109	1.09808	1.06286	1.08068	1.09238	1.09323	1.08979	1.08688	1.09153		1.07165	1.10217	1.03913	1.07501	1.08423	1.12538	1.07831	1.03438	1.1025	1.17443		1.09285	1.05442	1.13564	1.08226	1.07209	1.14449	1.05428	1.16546		1.07464	1.01025	1.09166	1.01555	1.03888	0.998939	1.01682	1.00226	1.02277	0.971251
6	1.1024	1.13983	1.12641	1.10231	1.10461	1.12399	1.12889	1.12498	1.1175	1.11603		1.09358	1.13213	1.05267	1.09808	1.10673	1.15372	1.09957	1.05232	1.12775	1.20851		1.11254	1.07014	1.17531	1.12303	1.09194	1.19993	1.07475	1.20042		1.15921	1.018	1.10965	1.0246	1.05049	1.00531	1.02791	1.00978	1.03208	0.971104
7	1.13147	1.19531	1.16547	1.14408	1.14498	1.16151	1.18105	1.16085	1.15633	1.1488		1.11733	1.17188	1.06627	1.12008	1.13313	1.17794	1.12107	1.07111	1.15861	1.23923		1.14484	1.08965	1.238	1.1634	1.12042	1.25155	1.09675	1.25776		1.27996	1.02634	1.122	1.03506	1.06452	1.01201	1.03876	1.01776	1.04119	0.970306
8	1.16454	1.24543	1.20642	1.18588	1.17624	1.20185	1.24374	1.20488	1.19673	1.18804		1.1439	1.2267	1.08092	1.13867	1.16318	1.2008	1.1429	1.09029	1.1984	1.2676		1.19622	1.1324	1.33946	1.21194	1.15979	1.30257	1.12066	1.36109		1.3574	1.03708	1.13615	1.04628	1.08084	1.0213	1.04995	1.02912	1.05306	0.975527
9	1.23163	1.28032	1.24932	1.20439	1.21337	1.23599	1.29324	1.23663	1.23561	1.22446		1.16935	1.30425	1.09768	1.15947	1.20643	1.2205	1.16626	1.11127	1.24832	1.29715		1.27937	1.19969	1.49465	1.26316	1.19758	1.37159	1.15588	1.52452		1.44535	1.04831	1.16762	1.05784	1.09573	1.03091	1.0616	1.04208	1.06529	0.983701
10	1.29998	1.29877	1.27776	1.19093	1.26063	1.26622	1.33099	1.25711	1.26758	1.24244		1.1966	1.41201	1.11742	1.18159	1.27042	1.23804	1.19283	1.13604	1.32616	1.33148		1.39838	1.24591	1.72544	1.30206	1.23339	1.46771	1.226	1.72624		1.58011	1.06002	1.22685	1.06897	1.11088	1.04209	1.0731	1.05732	1.07911	0.992202
11	1.36396	1.32006	1.31224	1.17254	1.32856	1.30605	1.33528	1.29502	1.30438	1.26225		1.22283	1.54042	1.13613	1.21229	1.3596	1.25614	1.2298	1.16843	1.4166	1.36668		1.55089	1.32038	1.8932	1.35555	1.29986	1.59926	1.33615	1.91132		1.75606	1.07153	1.32508	1.07936	1.1238	1.0552	1.08352	1.07925	1.09109	1.0031
12	1.39723	1.33855	1.35339	1.15711	1.41864	1.3561	1.37851	1.31424	1.36176	1.27948		1.24853	1.66509	1.1557	1.25889	1.46906	1.27558	1.27903	1.21457	1.55346	1.40397		1.70148	1.37085	2.07858	1.39521	1.3861	1.73146	1.47333	2.04493		1.83609	1.08519	1.48196	1.08858	1.13443	1.07052	1.09417	1.10157	1.10571	1.01412
13	1.45	1.37071	1.40769	1.16632	1.53122	1.42779	1.45025	1.37063	1.45296	1.32499		1.27899	1.74246	1.17593	1.32719	1.57492	1.30096	1.34636	1.28306	1.72116	1.48489		1.82581	1.45782	2.24906	1.43504	1.5789	1.87663	1.61519	2.15518		1.89358	1.10144	1.81904	1.09718	1.14419	1.08444	1.10522	1.11872	1.11861	1.02374
14	1.52978	1.41517	1.48687	1.20007	1.65708	1.48781	1.53583	1.48059	1.57977	1.38903		1.32194	1.78534	1.19697	1.41757	1.68136	1.32936	1.42854	1.38579	1.89815	1.62769		1.88029	1.58489	2.37793	1.51789	1.62027	1.89799	1.7727	2.25685		1.96181	1.12491	1.94097	1.10961	1.15504	1.09851	1.12163	1.13361	1.13352	1.03564
15	1.6201	1.47859	1.59805	1.25711	1.77678	1.60395	1.59882	1.63985	1.70211	1.47463		1.38249	1.80536	1.21597	1.51158	1.7914	1.36858	1.53005	1.52207	2.02396	1.86763		1.97877	1.76862	2.42072	1.55768	1.75828	2.0319	1.9496	2.33237		2.00192	1.15953	1.95856	1.13166	1.16887	1.11244	1.14072	1.14596	1.14681	1.04749
16	1.6811	1.55042	1.71341	1.32092	1.89962	1.71326	1.6705	1.80628	1.77762	1.55882		1.46629	1.81665	1.23534	1.60392	1.92347	1.41885	1.66761	1.70712	2.12055	2.15895		2.06951	2.02796	2.45471	1.6164	1.81806	2.12481	2.16564	2.248		2.023	1.1942	1.96968	1.1775	1.18978	1.1269	1.16464	1.1608	1.15925	1.06134
17	1.72344	1.61166	1.84401	1.40077	2.03389	1.80601	1.75396	1.96518	1.86596	1.6286		1.56197	1.82396	1.25901	1.71059	2.10799	1.48855	1.82729	1.9166	2.17996	2.36108		2.14289	2.28806	2.49105	1.6739	1.97081	2.18705	2.36267	2.30662		2.03681	1.21725	1.98009	1.24367	1.22742	1.14533	1.19464	1.17497	1.17112	1.07434
18	1.7821	1.67258	1.93197	1.35978	2.15477	1.88803	1.84518	2.08571	1.80399	1.6435		1.67498	1.83141	1.28619	1.84367	2.29615	1.57696	1.93274	2.06856	2.22397	2.48488		2.21253	2.51671	2.52273	1.72891	2.10961	2.2322	2.51664	2.36136		2.04645	1.2363	1.99148	1.3146	1.29243	1.16859	1.22938	1.19187	1.18467	1.08767
19	1.83465	1.65755	2.01793	1.46616	2.26628	1.95007	1.92335	2.1478	1.75779	1.71386		1.75375	1.83611	1.30965	1.97902	2.44425	1.68243	1.98084	2.18473	2.26263	2.62559		2.25727	2.67282	2.50208	1.80405	2.23906	2.27058	2.63326	2.37998		2.05571	1.25615	1.99917	1.38065	1.37656	1.20074	1.25959	1.21132	1.20159	1.10291
20	1.8877	1.70772	2.05704	1.56951	2.34027	2.01545	1.93244	2.20853	1.83549	1.8143		1.86494	1.83864	1.3426	2.11203	2.59971	1.80613	2.03705	2.27164	2.29845	2.73745		2.29347	2.75225	2.49029	1.86122	2.33245	2.29846	2.71423	2.34054		2.06199	1.27441	2.004	1.42774	1.43289	1.24331	1.29049	1.23419	1.22227	1.1186
21	1.93429	1.77208	2.11156	1.6801	2.39166	2.08699	1.93349	2.26749	1.93068	1.8203		1.96917	1.84161	1.37512	2.19211	2.68824	1.91914	2.08358	2.36573	2.32981	2.78329		2.32232	2.77296	2.48495	1.9236	2.3956	2.3249	2.75648	2.28468		2.06526	1.29185	2.00669	1.46964	1.5026	1.29637	1.32402	1.26184	1.24842	1.13315
22	1.96208	1.83325	2.14619	1.76242	2.41354	2.12254	1.96146	2.31526	2.06929	1.8247		1.99493	1.84406	1.42474	2.1347	2.75298	2.02901	2.11692	2.42045	2.35253	2.81745		2.34638	2.76776	2.48227	2.00098	2.45329	2.29851	2.79019	2.29738		2.06981	1.31282	2.01342	1.51161	1.55305	1.36236	1.35315	1.29503	1.28632	1.14988
23	1.98977	1.81855	2.1709	1.83156	2.44605	2.1485	1.98336	2.3368	2.21633	1.80186		2.05617	1.84885	1.49915	2.19078	2.80361	2.11367	2.14481	2.455	2.37586	2.82225		2.36524	2.60205	2.47978	2.06131	2.4968	2.23008	2.82065	2.31745		2.07407	1.33546	2.02276	1.56431	1.62905	1.44957	1.37911	1.34028	1.3241	1.16663
24	2.00321	1.86209	2.179	1.89571	2.47577	2.17059	1.9861	2.3495	2.34084	1.82909		2.0991	1.84366	1.59877	2.24407	2.84044	2.16984	2.16358	2.47291	2.39723	2.85417		2.38402	2.51199	2.40038	2.14452	2.53863	2.23961	2.83745	2.16331		2.08225	1.36411	2.02355	1.61529	1.76826	1.54118	1.40567	1.3964	1.39063	1.19614
25	2.01693	1.8944	2.19085	1.94379	2.5006	2.16568	2.01543	2.35272	2.44691	1.85469		2.13447	1.83931	1.69573	2.29408	2.867	2.20884	2.17692	2.48413	2.41519	2.84811		2.39467	2.51291	2.40015	2.21321	2.49884	2.2459	2.81997	2.16756		2.08539	1.3825	2.03653	1.66758	1.63943	1.61701	1.43798	1.46612	1.47491	1.21617
26	2.03317	1.92739	2.17872	1.98425	2.51586	2.16775	2.06007	2.36044	2.52814	1.87243		2.16228	1.84263	1.78699	2.33661	2.87719	2.23556	2.1544	2.50132	2.42718	2.84482		2.30425	2.2415	2.40214	2.29327	2.5269	2.25829	2.82595	2.17296		2.08875	1.40623	2.04544	1.72267	1.6716	1.53132	1.47682	1.54716	1.59582	1.24816
27	2.0456	1.95017	2.09029	2.00863	2.52025	2.16802	2.09632	2.36564	2.60156	1.88124		2.18325	1.83997	1.86766	2.3672	2.87368	2.25793	2.10497	2.50282	2.43967	2.86961		2.31005	2.23605	2.4001	2.3637	2.55327	2.26759	2.84142	2.16967		2.09516	1.43174	2.04753	1.7565	1.49985	1.57118	1.51949	1.66331	1.74599	1.25965
28	2.05964	1.96506	2.08816	2.0296	2.51971	2.17001	2.11642	2.37092	2.66809	1.894		2.18953	1.83598	1.92046	2.3043	2.86872	2.27343	2.10325	2.50789	2.45495	2.86729		2.26015	2.22685	2.2907	2.24042	2.58011	2.28499	2.84748	2.17845		2.0983	1.46105	2.04654	1.78466	1.56841	1.59348	1.54945	1.80431	1.89731	1.28236
29	2.07026	1.9721	2.09214	2.03864	2.51908	2.18343	2.13609	2.37898	2.70873	1.8991		2.2021	1.83341	1.95244	2.31742	2.86233	2.27754	2.10603	2.51073	2.46338	2.87845		2.26351	2.22764	2.27967	2.2501	2.59479	2.28068	2.85103	2.17748		2.09402	1.48878	2.04442	1.8216	1.59616	1.63304	1.57016	1.9451	2.07462	1.29475
30	2.08166	1.98064	2.09903	2.05104	2.51701	2.17918	2.14526	2.38256	2.73486	1.9081		2.20536	1.82958	1.97286	2.33929	2.85574	2.27846	2.10837	2.51178	2.47705	2.88546		2.26132	2.22831	2.27638	2.26713	2.6006	2.28298	2.85417	2.17224		2.10459	1.5239	2.04233	1.85746	1.62785	1.7044	1.59069	1.96822	2.21991	1.31798
31	2.08988	1.98742	2.04792	2.05757	2.51417	2.16956	2.15343	2.38381	2.7447	1.90925		2.20476	1.82616	1.98574	2.36269	2.84953	2.27781	2.108	2.50742	2.4856	2.89018		2.2691	2.22806	2.26642	2.28093	2.61713	2.28602	2.8588	2.16904		2.09428	1.55684	2.0409	1.89663	1.35355	1.75643	1.60527	2.03064	2.27377	1.3402
32	2.09877	1.98854	1.92508	2.0673	2.50603	2.16299	2.15284	2.3884	2.75103	1.84311		2.2027	1.79282	1.99512	2.24348	2.84382	2.27753	2.11129	2.50725	2.48928	2.89319		2.26933	2.21957	2.26484	2.07669	2.62076	2.29271	2.86625	2.16766		2.09194	1.59596	2.03626	1.91481	1.34407	1.78322	1.61838	2.09565	2.31142	1.36021
33	2.10048	1.98462	1.92006	2.07131	2.50454	2.15422	2.14745	2.39344	2.74914	1.83143		2.20063	1.69513	1.99815	2.24304	2.83359	2.27216	2.10849	2.50401	2.49159	2.89013		2.25409	2.21989	2.25612	2.08702	2.61814	2.28411	2.86498	2.1589		2.09135	1.64308	2.03267	1.93515	1.34574	1.80502	1.63654	2.18607	2.34261	1.38405
34	2.10156	1.98437	1.92348	2.07476	2.49681	2.14851	2.1435	2.39652	2.74813	1.82833		2.16916	1.62502	2.00014	2.24328	2.8262	2.26655	2.10747	2.50087	2.49417	2.88428		2.25286	2.2221	2.24694	2.10914	2.6178	2.27783	2.86468	2.03249		2.09249	1.68844	1.83501	1.96843	1.34968	1.83632	1.66502	2.25231	2.07531	1.40636
35	2.10317	1.96137	1.92178	2.07829	2.48743	2.13871	2.1367	2.39756	2.73926	1.8261		2.16363	1.56686	2.00077	2.2443	2.81546	2.25924	2.08428	2.49817	2.5046	2.8783		2.25058	2.21999	2.23766	2.14581	2.61359	2.27537	2.83676	2.01898		2.0966	1.73422	1.66911	1.96915	1.35708	1.84891	1.67722	2.29771	2.07875	1.4396
36	2.10292	1.92501	1.91841	2.07978	2.47828	2.12453	2.12816	2.39865	2.72803	1.82289		2.15503	1.51506	2.00039	2.24757	2.80413	2.25304	2.07557	2.49113	2.50343	2.87492		2.23845	2.20824	2.22652	2.18601	2.60315	2.26594	2.81607	2.00293		2.08818	1.76346	1.66321	1.9702	1.35576	1.85484	1.68935	2.32037	2.07784	1.46317
37	2.10065	1.90805	1.91357	2.08179	2.47454	2.10941	2.12069	2.39951	2.71406	1.82096		2.14442	1.47261	1.99754	2.24853	2.79213	2.24509	2.0694	2.48442	2.50295	2.87065		2.2329	2.19564	2.21536	2.2279	2.59148	2.25622	2.80623	1.9878		2.08288	1.78084	1.66003	1.97012	1.35906	1.86407	1.70927	2.33928	2.07984	1.48993
38	2.09917	1.89694	1.91171	2.08147	2.46476	2.0964	2.11361	2.39922	2.70021	1.81923		2.13593	1.43973	1.99341	2.24898	2.77201	2.23477	2.06493	2.48047	2.50183	2.86642		2.22396	2.19799	2.21156	2.25129	2.58957	2.25048	2.7979	1.97713		2.08266	1.70807	1.6581	1.97441	1.36586	1.87002	1.74798	2.35678	2.08362	1.53318
39	2.09492	1.88856	1.91035	2.08321	2.45428	2.08377	2.11009	2.39485	2.68388	1.81743		2.12669	1.41223	1.99006	2.24679	2.75867	2.2269	2.05999	2.47113	2.50183	2.86092		2.21387	2.18214	2.19937	2.25466	2.51107	2.24048	2.78895	1.95974		2.08241	1.65745	1.65467	1.97939	1.37073	1.87951	1.77052	2.36099	2.09225	1.58594
40	2.09008	1.8805	1.90673	2.08141	2.4429	2.07072	2.10724	2.37363	2.66359	1.81443		2.11932	1.38814	1.98333	2.24256	2.74522	2.23013	2.05323	2.46047	2.50096	2.83441		2.20303	2.16911	2.18563	2.25532	2.48653	2.23195	2.77934	1.94343		2.07939	1.66389	1.6565	1.98666	1.37519	1.88164	1.76504	2.36844	2.09061	1.66163
41	2.08498	1.87286	1.90376	2.08124	2.42955	2.05692	2.1065	2.36477	2.64637	1.81267		2.10391	1.37021	1.97906	2.23946	2.73194	2.22235	2.04758	2.45187	2.50647	2.82368		2.19205	2.15519	2.16916	2.24576	2.46208	2.22127	2.77156	1.9282		2.08899	1.67517	1.65596	1.98954	1.37847	1.88813	1.75354	2.37313	1.46961	1.73654
42	2.0781	1.86289	1.90036	2.07944	2.41849	2.0383	2.10462	2.35101	2.62518	1.81004		2.09307	1.35707	1.97723	2.23546	2.72096	2.21867	2.04373	2.44434	2.50645	2.80811		2.1782	2.14989	2.01583	2.23545	2.44697	2.21066	2.76147	1.91553		2.07982	1.68068	1.6525	1.99028	1.37803	1.8846	1.76347	2.37287	1.45196	1.77925
43	2.07177	1.8532	1.89538	2.07595	2.40297	2.0186	2.10072	2.34304	2.60623	1.80572		2.0841	1.34287	1.97018	2.22979	2.71393	2.20827	2.03807	2.43221	2.50574	2.79821		2.16579	2.1305	1.96848	2.22813	2.42494	2.19839	2.75321	1.9001		2.07442	1.68336	1.6485	1.99251	1.3798	1.88327	1.77024	2.37287	1.44059	1.83968
44	2.06524	1.84161	1.8917	2.07397	2.39069	2.00468	2.09705	2.32923	2.58768	1.80198		2.07665	1.33388	1.96558	2.22493	2.70789	2.19857	2.00114	2.42508	2.50531	2.78334		2.15047	2.11471	1.95293	2.21422	2.40609	2.18636	2.74095	1.88396		2.06847	1.67737	1.64665	1.99673	1.38211	1.8822	1.7764	2.37311	1.43289	1.88634
45	2.0577	1.83245	1.89087	2.0705	2.37637	1.98743	2.09336	2.31205	2.57142	1.79904		2.06826	1.32325	1.9598	2.22069	2.70054	2.19419	1.99305	2.41393	2.50279	2.76735		2.13544	2.0959	1.93911	2.20007	2.38185	2.17584	2.73182	1.86241		2.06297	1.67233	1.65006	1.92245	1.3901	1.86233	1.78293	2.37421	1.42828	1.9366
46	2.04711	1.81981	1.88111	2.06474	2.35886	1.96851	2.08895	2.28518	2.54675	1.79273		2.06393	1.31746	1.95392	2.2104	2.68919	2.18487	1.98877	2.40001	2.50662	2.75223		2.1195	2.08481	1.92292	2.18312	2.35926	2.16377	2.72269	1.84624		2.05956	1.67335	1.65348	1.89412	1.38034	1.86138	1.76137	2.37503	1.43474	1.98976
47	2.0369	1.8078	1.87372	2.05919	2.343	1.94904	2.08275	2.26833	2.52522	1.78668		2.05559	1.30966	1.95082	2.20846	2.64422	2.17947	1.98407	2.38898	2.50299	2.73633		2.10303	2.07244	1.90908	2.17075	2.34222	2.15302	2.68239	1.83212		2.05748	1.67447	1.64436	1.90024	1.38041	1.85329	1.76039	2.37522	1.42665	2.05216
48	2.03055	1.79815	1.86954	2.05895	2.32605	1.92984	2.08102	2.16255	2.50556	1.78488		2.04782	1.30259	1.94289	2.19883	2.62965	2.16615	1.98021	2.37667	2.5015	2.71426		2.08733	2.05689	1.90225	2.15973	2.22807	2.143	2.66725	1.81133		2.05283	1.6732	1.64701	1.90598	1.38018	1.8545	1.76134	2.36928	1.42457	2.11985
49	2.01862	1.7854	1.86101	2.05125	2.31363	1.91168	2.07742	2.14284	2.48169	1.77768		2.04014	1.29531	1.93557	2.18533	2.61545	2.15317	1.97328	2.35979	2.49491	2.69985		2.06977	2.0367	1.88358	2.1438	2.20175	2.1295	2.65047	1.79394		2.053	1.67393	1.63891	1.91151	1.38515	1.85312	1.7619	2.35998	1.42066	2.19214
50	2.00691	1.77169	1.85274	2.04413	2.30229	1.89351	2.07158	2.12664	2.45819	1.77009		2.03176	1.28642	1.926	2.17184	2.59955	2.13797	1.9655	2.34259	2.48849	2.6795		2.0525	2.02805	1.86536	2.11715	2.15718	2.11585	2.6342	1.77087		2.04413	1.67019	1.63293	1.89914	1.38291	1.84749	1.75522	2.33785	1.41257	2.25518

## Sheet: FigureS6o, u Calcium
Minutes	K370A DMSO
0	1	1	1	1	1	1	1	1	1	1		1	1	1	1	1	1	1	1	1	1		1	1	1	1	1	1	1	1	1	1		1	1	1	1	1	1	1	1	1	1		1	1	1	1	1
1	1.01351	1.01178	1.00915	1.00699	1.00577	1.00371	1.02103	1.00194	1.00344	1.03112		1.00323	1.00548	1.00009	0.997844	0.998754	0.997816	1.00102	0.997868	1.00906	1.00679		0.985184	0.993911	1.0016	0.990964	0.994461	0.994556	0.992301	0.992913	0.99142	0.993331		0.992252	0.994616	0.991931	0.996763	0.998167	0.993295	0.999931	0.99067	0.994725	0.997298		0.997561	0.986407	0.989548	0.9912	1.00455
2	1.03636	1.02309	1.02601	1.01743	1.01057	1.00507	1.0579	1.00488	1.0057	1.06909		1.00325	1.01398	0.99849	0.998689	0.996593	0.994745	1.0018	0.99379	1.0176	1.00602		0.967231	0.984668	0.989827	0.979992	0.985783	0.989694	0.9822	0.981124	0.982369	0.98082		0.978106	0.984832	0.984309	0.991221	0.987467	0.984822	0.994195	0.981172	0.984039	0.994504		1.0069	0.975006	0.97921	0.981735	1.00948
3	1.05612	1.03838	1.04305	1.02903	1.01744	1.00942	1.09189	1.00952	1.00803	1.11727		1.00613	1.0245	0.997138	1.00448	0.997295	0.990703	1.0003	0.991319	1.02351	1.00895		0.959686	0.979007	0.987558	0.972137	0.979359	0.988709	0.976644	0.971381	0.974811	0.972264		0.96763	0.97705	0.978026	0.989475	0.978817	0.979078	0.986811	0.972732	0.974104	0.99468		1.02055	0.969456	0.969858	0.978726	1.0132
4	1.06328	1.04723	1.05188	1.04112	1.02325	1.00993	1.11751	1.0117	1.00823	1.15427		1.00962	1.03578	0.997838	1.01532	0.999494	0.992257	1.00089	0.991021	1.03479	1.01769		0.951186	0.977485	0.988028	0.966905	0.976794	0.986317	0.974068	0.967184	0.971415	0.970208		0.960174	0.972829	0.97507	0.996048	0.970442	0.973664	0.98146	0.966899	0.965368	0.997202		1.04222	0.965723	0.965343	0.974963	1.02015
5	1.07863	1.05943	1.05702	1.05082	1.03565	1.01272	1.13344	1.01625	1.0112	1.18985		1.01775	1.05173	1.00131	1.0236	1.00795	0.992937	1.0046	0.99297	1.05464	1.02639		0.94313	0.975168	0.987104	0.964769	0.974586	0.986628	0.97132	0.964148	0.969808	0.967492		0.953781	0.970619	0.9751	1.00132	0.970948	0.970771	0.978033	0.963296	0.960268	1.00288		1.0715	0.963963	0.964939	0.973385	1.03312
6	1.08772	1.07175	1.06852	1.06222	1.04294	1.01558	1.13719	1.01928	1.01253	1.21822		1.02633	1.07071	1.00878	1.03251	1.01558	0.992703	1.00923	0.993899	1.0787	1.03468		0.939596	0.974317	0.985972	0.961789	0.974451	0.986843	0.969846	0.960735	0.967012	0.97059		0.950571	0.971897	0.975612	1.00865	0.969584	0.970887	0.97777	0.961078	0.957538	1.01025		1.10147	0.962316	0.964991	0.977627	1.05555
7	1.10113	1.07597	1.07981	1.07031	1.0508	1.02093	1.14982	1.02371	1.00623	1.24113		1.03776	1.09063	1.01805	1.04793	1.02819	0.999204	1.02393	0.996342	1.09987	1.0435		0.941418	0.975317	0.985445	0.958443	0.976746	0.986063	0.968509	0.960359	0.967732	0.97057		0.951658	0.975711	0.98124	1.01826	0.971808	0.972628	0.980156	0.960519	0.957219	1.01831		1.13534	0.959476	0.968055	0.984188	1.08984
8	1.11208	1.07924	1.08843	1.07979	1.05803	1.02724	1.16464	1.03079	1.00436	1.26858		1.05142	1.11542	1.02843	1.06156	1.04787	1.00471	1.03365	1.00034	1.1215	1.0527		0.941029	0.975241	0.983877	0.956882	0.979077	0.985233	0.969012	0.959985	0.966539	0.972739		0.955506	0.980715	0.986489	1.02452	0.974036	0.976618	0.984052	0.962791	0.958231	1.02803		1.17104	0.959136	0.971809	0.989228	1.14232
9	1.12394	1.08223	1.09607	1.08802	1.06972	1.03294	1.18509	1.04126	1.00377	1.28646		1.0639	1.14228	1.03859	1.07787	1.07039	1.00885	1.04215	1.00348	1.14241	1.05982		0.942463	0.977675	0.981394	0.959602	0.980956	0.986144	0.970759	0.960817	0.96659	0.975572		0.961475	0.986887	0.995857	1.03223	0.98325	0.983125	0.989926	0.967254	0.961782	1.03707		1.20972	0.959113	0.977634	0.995688	1.21439
10	1.13535	1.08606	1.10199	1.09816	1.0824	1.0411	1.20241	1.05179	1.00723	1.31816		1.07438	1.17081	1.04888	1.09215	1.09641	1.015	1.04978	1.00463	1.15925	1.06551		0.946373	0.981673	0.982101	0.958711	0.986028	0.988879	0.972424	0.964822	0.969808	0.982901		0.966364	0.995223	1.00639	1.03799	0.987535	0.990589	0.995784	0.972424	0.966502	1.04696		1.25005	0.959198	0.983464	1.00495	1.29028
11	1.14406	1.08978	1.10662	1.10522	1.092	1.04833	1.2252	1.05934	1.00897	1.35071		1.07698	1.20554	1.05985	1.1009	1.12704	1.02445	1.05104	1.01153	1.17905	1.07285		0.950992	0.984369	0.981712	0.959269	0.98948	0.991599	0.975999	0.969188	0.970625	0.987923		0.973496	1.00328	1.01706	1.04504	0.99111	0.999301	1.00247	0.97938	0.974398	1.05745		1.29175	0.960839	0.991721	1.01411	1.35158
12	1.15285	1.09545	1.11675	1.11206	1.10142	1.05494	1.246	1.06684	1.01259	1.37718		1.06846	1.23873	1.07072	1.10754	1.16092	1.03198	1.05667	1.01895	1.19003	1.07389		0.956272	0.989705	0.982302	0.959909	0.994075	0.996588	0.980053	0.97122	0.97232	0.992336		0.98027	1.01197	1.02933	1.04947	0.996741	1.00759	1.00879	0.986378	0.981618	1.06947		1.3318	0.962678	0.996833	1.026	1.40076
13	1.16124	1.09905	1.12707	1.12224	1.11173	1.06299	1.27282	1.07716	1.01342	1.40587		1.06441	1.27308	1.08164	1.11239	1.19935	1.0378	1.06831	1.02882	1.20179	1.07422		0.962158	0.994133	0.983073	0.96196	0.997161	1.00232	0.983497	0.977072	0.97436	0.996482		0.987588	1.02049	1.04147	1.05681	1.00377	1.01601	1.01529	0.993969	0.990036	1.08194		1.37007	0.965008	1.00527	1.03629	1.44317
14	1.17268	1.10481	1.13665	1.13424	1.12221	1.07181	1.29903	1.08749	1.01861	1.42976		1.07639	1.3089	1.09943	1.12208	1.23841	1.04533	1.07801	1.04046	1.21722	1.08113		0.967301	1.00197	0.984191	0.96525	1.00055	1.00622	0.987884	0.980105	0.976913	1.00193		0.995904	1.02998	1.05468	1.0644	1.00872	1.02496	1.02208	1.0015	0.998493	1.0947		1.40736	0.967176	1.01533	1.04931	1.48422
15	1.18655	1.11119	1.15139	1.14519	1.13058	1.07714	1.32499	1.1033	1.02163	1.46922		1.08158	1.34374	1.10982	1.14195	1.28422	1.05261	1.08927	1.04994	1.23612	1.08863		0.972021	1.01072	0.987089	0.967622	1.00557	1.01119	0.991714	0.986287	0.978986	1.00685		1.00298	1.03939	1.06728	1.06958	1.01528	1.03323	1.02866	1.00963	1.00631	1.10931		1.44393	0.970246	1.02687	1.06114	1.52236
16	1.20032	1.1164	1.16859	1.15872	1.13857	1.0862	1.35868	1.11138	1.0294	1.50575		1.09661	1.37375	1.1142	1.16274	1.32674	1.06328	1.10106	1.0592	1.2539	1.09899		0.976263	1.0169	0.989567	0.97134	1.00992	1.01599	0.99686	0.98981	0.982286	1.01331		1.00868	1.04881	1.08174	1.07631	1.01788	1.04154	1.03481	1.01816	1.01557	1.12165		1.47858	0.973572	1.0379	1.07371	1.5559
17	1.21297	1.11995	1.18658	1.17001	1.14782	1.09346	1.3811	1.12304	1.03508	1.54038		1.12006	1.40053	1.11539	1.17578	1.36412	1.07564	1.11269	1.06314	1.26806	1.11134		0.984727	1.02841	0.991898	0.976726	1.01569	1.02245	1.00203	0.994906	0.984817	1.0186		1.01613	1.05879	1.09674	1.08391	1.0273	1.05012	1.04129	1.02693	1.02353	1.13315		1.51182	0.977122	1.05051	1.08848	1.57963
18	1.2243	1.12527	1.20153	1.18206	1.15727	1.10195	1.39835	1.13748	1.0433	1.57234		1.12934	1.42588	1.11369	1.18875	1.40292	1.08824	1.12691	1.06675	1.28286	1.12331		0.990688	1.03407	0.995663	0.97966	1.02123	1.02793	1.00658	0.999749	0.986934	1.02268		1.02204	1.06818	1.11075	1.09089	1.03312	1.05857	1.04756	1.03535	1.03079	1.14455		1.54632	0.981656	1.06307	1.10327	1.59832
19	1.2354	1.13115	1.21528	1.19227	1.1719	1.11092	1.41756	1.14484	1.04311	1.60567		1.13755	1.45039	1.11573	1.21317	1.44734	1.10369	1.14797	1.08314	1.29876	1.1393		1.00296	1.03857	1.00056	0.984846	1.02698	1.03418	1.01093	1.00493	0.990671	1.02942		1.02998	1.07726	1.12534	1.09861	1.04125	1.06685	1.0537	1.04406	1.03771	1.15818		1.5781	0.986242	1.07448	1.11857	1.61082
20	1.24788	1.13688	1.23184	1.20426	1.18438	1.11901	1.43315	1.15157	1.04456	1.63025		1.14479	1.4726	1.12397	1.23567	1.48272	1.11692	1.16396	1.09922	1.31188	1.15053		1.01339	1.04642	1.00694	0.988614	1.03229	1.04082	1.01672	1.0117	0.99357	1.0345		1.03356	1.08566	1.13769	1.10558	1.04991	1.07577	1.06013	1.05246	1.04482	1.17083		1.61144	0.990983	1.08676	1.13449	1.6226
21	1.25821	1.14429	1.24571	1.21693	1.19668	1.12623	1.44688	1.15874	1.04494	1.65219		1.15564	1.4919	1.14039	1.25795	1.5185	1.1317	1.1807	1.11602	1.32251	1.16298		1.02201	1.05424	1.01114	0.993241	1.03776	1.04634	1.02228	1.02129	0.997364	1.0388		1.04009	1.09306	1.14977	1.11272	1.05736	1.08533	1.06513	1.06026	1.05174	1.18534		1.64237	0.995502	1.09974	1.15472	1.63194
22	1.26885	1.15056	1.25848	1.2271	1.20906	1.13371	1.45863	1.16563	1.04838	1.66875		1.17029	1.51057	1.16305	1.28162	1.54911	1.14705	1.19935	1.13296	1.33428	1.17742		1.03355	1.0613	1.01492	0.997689	1.04251	1.05184	1.0272	1.03148	1.00074	1.04336		1.03603	1.10015	1.16167	1.11877	1.06417	1.09457	1.06999	1.06789	1.05791	1.19937		1.67352	1.00141	1.1123	1.17421	1.63975
23	1.27914	1.15727	1.27467	1.23759	1.22341	1.13988	1.47084	1.17399	1.0496	1.68801		1.18525	1.52819	1.18754	1.30322	1.57686	1.16255	1.21879	1.14947	1.34747	1.19035		1.04537	1.06785	1.01844	1.00296	1.04773	1.05828	1.0321	1.03852	1.00436	1.04809		1.04199	1.10776	1.17258	1.12393	1.07262	1.10397	1.07445	1.07504	1.06339	1.21396		1.70353	1.00688	1.12316	1.19632	1.64716
24	1.28886	1.16388	1.28739	1.24816	1.23809	1.1463	1.4839	1.1834	1.0543	1.70429		1.20071	1.54511	1.21478	1.32334	1.60269	1.1824	1.23901	1.16723	1.35884	1.20332		1.05689	1.07415	1.02464	1.00838	1.05279	1.06417	1.03613	1.04343	1.0097	1.05282		1.04775	1.11356	1.18329	1.13018	1.08093	1.11255	1.07929	1.08209	1.06858	1.22779		1.7336	1.01349	1.13676	1.21523	1.65379
25	1.29664	1.16901	1.29803	1.25774	1.25224	1.1536	1.49425	1.18999	1.0572	1.71512		1.21806	1.56177	1.24443	1.3424	1.62798	1.20202	1.2617	1.18647	1.37188	1.21721		1.06656	1.08091	1.03129	1.01363	1.05845	1.07074	1.04102	1.04877	1.01359	1.05805		1.05195	1.11732	1.19197	1.13586	1.08935	1.12328	1.0873	1.08893	1.07444	1.24335		1.7637	1.01964	1.15001	1.23559	1.66043
26	1.30406	1.17505	1.31228	1.26676	1.26625	1.15906	1.50662	1.19735	1.05999	1.72752		1.23326	1.57777	1.27241	1.36158	1.65171	1.22465	1.28336	1.20425	1.38429	1.23101		1.07532	1.08784	1.03703	1.01864	1.06374	1.07578	1.04488	1.05109	1.01795	1.06333		1.05661	1.12263	1.20178	1.14273	1.09403	1.13535	1.09154	1.0967	1.08155	1.25453		1.79408	1.026	1.16553	1.2553	1.66701
27	1.31194	1.18016	1.32473	1.27496	1.28027	1.16536	1.52329	1.2037	1.06473	1.73688		1.24616	1.59326	1.29931	1.37835	1.67278	1.2446	1.30186	1.2218	1.39588	1.24493		1.0846	1.09441	1.04326	1.0234	1.06819	1.08184	1.04968	1.05415	1.02149	1.06915		1.06104	1.12001	1.21042	1.1485	1.09963	1.1431	1.09567	1.10254	1.08732	1.26354		1.82453	1.0331	1.18346	1.27662	1.67243
28	1.32074	1.18578	1.34044	1.28246	1.29407	1.17036	1.53885	1.21288	1.0683	1.7442		1.25874	1.61135	1.32604	1.396	1.69859	1.26859	1.32038	1.23891	1.40976	1.26223		1.09459	1.09991	1.04949	1.02911	1.07386	1.0879	1.05408	1.05799	1.02687	1.07206		1.06689	1.1225	1.21659	1.15308	1.10593	1.15169	1.09935	1.10839	1.09254	1.26963		1.85377	1.03947	1.19913	1.29449	1.67658
29	1.33049	1.19155	1.35831	1.29146	1.30571	1.17571	1.55582	1.22323	1.07481	1.75152		1.27085	1.62785	1.35311	1.41353	1.71271	1.28979	1.33953	1.25546	1.42266	1.27395		1.10441	1.10606	1.05511	1.03445	1.08012	1.09375	1.05818	1.06339	1.03268	1.07714		1.06943	1.12695	1.22295	1.16023	1.11311	1.16149	1.10348	1.11394	1.09915	1.27472		1.88398	1.04715	1.21512	1.31366	1.6826
30	1.33977	1.19718	1.37556	1.303	1.31669	1.18135	1.57524	1.23243	1.07601	1.75862		1.28314	1.64557	1.38005	1.42936	1.72985	1.31288	1.35957	1.27099	1.43604	1.28709		1.11311	1.11281	1.06148	1.03903	1.08396	1.09938	1.06226	1.06784	1.03639	1.08331		1.07345	1.13129	1.22889	1.16739	1.1218	1.17113	1.10634	1.11911	1.10431	1.27002		1.91282	1.05487	1.22879	1.33059	1.68713
31	1.34706	1.20233	1.39	1.3162	1.32891	1.18546	1.59163	1.24169	1.07807	1.76184		1.2959	1.66542	1.40737	1.44577	1.74727	1.33798	1.37774	1.28685	1.45039	1.30095		1.12338	1.11944	1.06809	1.04352	1.08904	1.10579	1.06743	1.07215	1.04078	1.09		1.07616	1.13582	1.23379	1.17246	1.13178	1.18085	1.10864	1.12413	1.11006	1.27595		1.94036	1.0622	1.24381	1.34998	1.69093
32	1.35426	1.20723	1.40522	1.32629	1.34092	1.19023	1.61224	1.25195	1.07898	1.76513		1.30953	1.68695	1.43361	1.45971	1.76225	1.3623	1.39501	1.30232	1.4651	1.31574		1.13195	1.12506	1.07648	1.04846	1.09439	1.1115	1.06978	1.07709	1.04566	1.09499		1.08192	1.14016	1.23927	1.17833	1.14069	1.19062	1.11316	1.12891	1.11576	1.28101		1.96765	1.0707	1.25617	1.37007	1.69313
33	1.36172	1.21284	1.41858	1.34893	1.35295	1.19471	1.63439	1.26306	1.08034	1.76736		1.32183	1.70922	1.46009	1.47534	1.77908	1.38775	1.413	1.32021	1.48236	1.33065		1.14105	1.13138	1.08202	1.05496	1.09846	1.11677	1.07337	1.08088	1.05801	1.09997		1.08441	1.14577	1.24566	1.18539	1.14821	1.20064	1.11479	1.13403	1.12191	1.2888		1.99614	1.07872	1.27093	1.38839	1.69592
34	1.36936	1.21874	1.43034	1.36163	1.36311	1.20028	1.66239	1.27424	1.08122	1.77009		1.33404	1.73397	1.4853	1.48864	1.79381	1.41332	1.43106	1.33155	1.49414	1.34676		1.14916	1.13822	1.08841	1.06008	1.10431	1.12138	1.0776	1.08674	1.05786	1.10435		1.08912	1.15161	1.25197	1.19438	1.15769	1.21135	1.11806	1.13875	1.1303	1.29573		2.02318	1.08634	1.28577	1.40839	1.69873
35	1.37577	1.22512	1.44362	1.38315	1.37414	1.20593	1.69371	1.28473	1.08214	1.77166		1.34899	1.76226	1.5111	1.50312	1.80994	1.44184	1.44802	1.34681	1.48459	1.36545		1.15482	1.1472	1.0958	1.06532	1.10774	1.12725	1.08042	1.09216	1.06167	1.10819		1.09253	1.15764	1.25768	1.20308	1.16391	1.22188	1.12081	1.14357	1.13647	1.30649		2.05027	1.09591	1.29728	1.42412	1.69982
36	1.38194	1.23124	1.45672	1.40229	1.38335	1.21002	1.72443	1.2965	1.08313	1.77208		1.36211	1.78127	1.53611	1.51715	1.82559	1.4718	1.46459	1.35904	1.49543	1.38101		1.16364	1.15348	1.10431	1.07014	1.11249	1.13351	1.08413	1.09865	1.06522	1.11226		1.0968	1.16386	1.26615	1.21102	1.1731	1.23679	1.12789	1.15111	1.14427	1.31864		2.07602	1.1037	1.3114	1.44154	1.70116
37	1.38924	1.23778	1.46938	1.42726	1.3929	1.21475	1.75838	1.31229	1.08604	1.77149		1.37713	1.80388	1.561	1.53066	1.84029	1.50238	1.48015	1.37061	1.51006	1.39859		1.17012	1.15775	1.11267	1.07429	1.11628	1.13884	1.08651	1.10386	1.07022	1.11441		1.09946	1.16876	1.27215	1.22007	1.18079	1.24446	1.12866	1.1543	1.15017	1.32784		2.09861	1.11156	1.32482	1.45992	1.70413
38	1.39346	1.24534	1.47688	1.45411	1.40008	1.21823	1.79182	1.32354	1.08802	1.77228		1.39342	1.82055	1.58423	1.54546	1.85668	1.5271	1.49587	1.38177	1.52513	1.41549		1.1767	1.1627	1.12171	1.0786	1.11952	1.14379	1.08952	1.11022	1.07685	1.11851		1.10262	1.17347	1.27753	1.22825	1.18721	1.25344	1.13016	1.15723	1.15688	1.33558		2.12355	1.12053	1.33708	1.47773	1.70726
39	1.3977	1.25295	1.48471	1.47856	1.40795	1.22176	1.81865	1.3318	1.09065	1.7699		1.4103	1.84076	1.60867	1.55982	1.87408	1.55148	1.5116	1.39263	1.54284	1.43277		1.18264	1.17012	1.1307	1.08306	1.12327	1.14891	1.09287	1.10354	1.08031	1.12322		1.10598	1.17932	1.28439	1.23756	1.19355	1.26263	1.13223	1.16179	1.16413	1.34398		2.1465	1.13045	1.34996	1.49428	1.71141
40	1.40193	1.25567	1.49147	1.50454	1.41334	1.22539	1.82753	1.34243	1.09477	1.76838		1.42727	1.8581	1.63274	1.57579	1.89211	1.57512	1.52838	1.40384	1.56201	1.44897		1.18837	1.17627	1.13928	1.08673	1.12673	1.15335	1.09604	1.10587	1.0855	1.12699		1.11035	1.18936	1.29621	1.25059	1.20453	1.27208	1.13594	1.16724	1.17128	1.35211		2.16875	1.13878	1.3639	1.51225	1.71611
41	1.40728	1.26031	1.49978	1.52773	1.41937	1.22741	1.83847	1.35398	1.09774	1.76691		1.44721	1.87415	1.65866	1.59584	1.91027	1.59538	1.544	1.41371	1.58409	1.46679		1.19443	1.18226	1.14729	1.09104	1.13087	1.15809	1.09844	1.10936	1.08956	1.13051		1.11077	1.19174	1.3016	1.26118	1.21044	1.28349	1.14033	1.17186	1.18092	1.31446		2.19022	1.14781	1.37522	1.53002	1.72079
42	1.41283	1.26393	1.50859	1.54648	1.42434	1.22884	1.84655	1.36682	1.10159	1.76487		1.46766	1.8891	1.68392	1.6112	1.92757	1.6177	1.55948	1.4243	1.60554	1.48442		1.19874	1.18596	1.15613	1.09755	1.13393	1.16145	1.10161	1.11314	1.09668	1.1352		1.11193	1.19756	1.30798	1.27462	1.21744	1.29309	1.14074	1.17529	1.18841	1.32454		2.2123	1.15706	1.38899	1.54663	1.72628
43	1.41886	1.2682	1.51719	1.56076	1.42947	1.23084	1.85241	1.37741	1.10251	1.76238		1.49023	1.90347	1.70918	1.63013	1.94629	1.64172	1.57619	1.4349	1.62849	1.50152		1.20341	1.19091	1.16491	1.10115	1.13699	1.16626	1.10378	1.11669	1.10203	1.14009		1.11365	1.2042	1.31486	1.28962	1.22552	1.30198	1.14199	1.17879	1.19546	1.3357		2.23292	1.16633	1.40294	1.56424	1.73218
44	1.42294	1.27027	1.52702	1.57409	1.4354	1.22986	1.85482	1.38802	1.10623	1.76019		1.51645	1.91466	1.73588	1.64812	1.9644	1.66096	1.5996	1.44435	1.64791	1.51839		1.20762	1.19683	1.17256	1.10482	1.1397	1.17047	1.10601	1.11896	1.11048	1.14516		1.116	1.2117	1.32392	1.30633	1.23183	1.31173	1.14368	1.18251	1.20355	1.35113		2.25127	1.17588	1.41668	1.58035	1.736
45	1.42841	1.27303	1.53867	1.58774	1.44231	1.23161	1.85485	1.39879	1.11103	1.7567		1.54341	1.92604	1.76343	1.66934	1.98704	1.68424	1.61529	1.45448	1.66536	1.53846		1.21152	1.20199	1.18061	1.11077	1.14171	1.17533	1.1079	1.12163	1.11282	1.14729		1.11814	1.21999	1.33135	1.32346	1.23743	1.3219	1.14635	1.18673	1.21152	1.29505		2.26994	1.18513	1.42875	1.59565	1.74126
46	1.43518	1.27643	1.55077	1.59985	1.45166	1.23384	1.85175	1.41002	1.11507	1.75381		1.57243	1.93653	1.79137	1.68749	2.00784	1.70396	1.63248	1.46433	1.68436	1.55673		1.2154	1.20623	1.18899	1.11385	1.14462	1.17871	1.10884	1.12434	1.11312	1.14849		1.12088	1.22904	1.33924	1.34	1.24461	1.3317	1.14832	1.19036	1.21926	1.29063		2.28708	1.19495	1.44258	1.61257	1.74577
47	1.44053	1.27846	1.56141	1.61255	1.46098	1.23888	1.84799	1.41936	1.11817	1.75267		1.60585	1.95296	1.82159	1.71079	2.03319	1.7218	1.65121	1.47926	1.63377	1.57915		1.21891	1.21198	1.19722	1.11627	1.14646	1.18167	1.1104	1.12927	1.1158	1.15075		1.12213	1.23789	1.34634	1.35475	1.25164	1.33953	1.14901	1.1928	1.22651	1.29512		2.30399	1.20345	1.4526	1.62785	1.74967
48	1.44657	1.28262	1.57327	1.625	1.47098	1.24031	1.84081	1.42838	1.12086	1.74991		1.63914	1.96106	1.85302	1.7323	2.05233	1.74077	1.67201	1.49125	1.65334	1.5996		1.22246	1.21639	1.20556	1.11907	1.14976	1.18571	1.11231	1.13386	1.11942	1.15624		1.12471	1.24698	1.35352	1.36329	1.2578	1.34923	1.15131	1.19629	1.23483	1.30149		2.32087	1.21373	1.46561	1.64603	1.75522
49	1.45239	1.28808	1.58571	1.63667	1.48309	1.2425	1.83178	1.43776	1.12817	1.74796		1.67994	1.96845	1.88655	1.76057	2.07192	1.75814	1.69589	1.50061	1.65632	1.62609		1.22543	1.22137	1.21205	1.12268	1.15246	1.19019	1.11338	1.13533	1.1233	1.16046		1.12755	1.25637	1.36104	1.37488	1.26535	1.35878	1.15376	1.20044	1.24377	1.3087		2.3374	1.22217	1.47802	1.65937	1.76137
50	1.45998	1.29101	1.60152	1.65095	1.49666	1.24331	1.82194	1.44439	1.13415	1.74318		1.7111	1.97912	1.91962	1.77439	2.08782	1.77352	1.71448	1.50761	1.6681	1.64491		1.22818	1.22597	1.21866	1.12583	1.15431	1.19292	1.11473	1.13646	1.12494	1.16339		1.12885	1.26502	1.36777	1.38478	1.2722	1.36756	1.15592	1.20413	1.25193	1.31544		2.35233	1.23155	1.49113	1.67381	1.76644
[truncated: 121 more columns]

## Sheet: FigureS6n,t Calcium
Minutes	F321A DMSO
0	1	1	1	1	1	1	1	1	1	1		1	1	1	1	1	1	1	1	1	1		1	1	1	1	1	1	1	1	1	1
1	0.999065	1.01873	0.988493	1.00156	1.01007	0.99846	1.00775	0.999942	1.01134	1.00774		0.995426	1.00129	1.01015	1.00494	0.998825	1.00071	1.00191	1.00495	1.00528	1.00039		0.998014	0.996194	0.990345	0.994565	1.01959	0.979458	0.980984	1.00789	0.999602	1.00457
2	1.01651	1.02038	0.996998	1.00649	1.02074	0.991522	1.00901	1.0041	1.02521	1.01281		0.991897	1.00665	1.01967	1.01573	0.992493	1.0022	0.999948	1.00792	1.00048	0.999653		0.995129	0.98727	0.990103	0.990048	1.03855	0.985315	0.966604	1.01845	0.990156	1.01097
3	1.03348	1.04255	1.01116	1.03357	1.03384	0.988994	1.01441	1.01066	1.04871	1.02413		0.992421	1.0178	1.05863	1.02145	1.00016	1.03034	1.00177	1.01139	1.02195	1.00242		0.993289	0.986584	0.988987	0.991995	1.06093	0.999319	0.964961	1.03074	0.986231	1.01477
4	1.05239	1.05187	1.04335	1.08045	1.04841	0.995071	1.03612	1.01998	1.10397	1.04181		0.995313	1.02353	1.05655	1.02552	1.02745	1.02031	1.00795	1.01217	1.02555	1.00969		0.992774	0.984516	0.987976	1.00009	1.09774	1.00435	0.965042	1.03773	0.986773	1.01458
5	1.06495	1.06137	1.09522	1.15246	1.06751	1.01566	1.06673	1.06133	1.174	1.0643		1.00297	1.03633	1.07272	1.03647	1.09591	1.03267	1.01949	1.02487	1.04414	1.02257		1.00002	0.982828	0.988895	1.01156	1.12999	0.996772	0.965605	1.04587	0.987335	1.01785
6	1.08473	1.0792	1.18428	1.22944	1.08875	1.03193	1.09724	1.10312	1.2396	1.09396		1.01004	1.0498	1.0919	1.05488	1.14275	1.04259	1.03835	1.04087	1.07604	1.0403		1.01616	0.982381	0.990902	1.01944	1.15949	0.99126	0.967718	1.04188	0.988123	1.02391
7	1.14192	1.10558	1.26135	1.29613	1.11169	1.03675	1.13958	1.1452	1.33224	1.13984		1.01721	1.07153	1.11258	1.06667	1.17557	1.05687	1.05751	1.05957	1.10756	1.05749		1.04161	0.986497	0.993463	1.03286	1.19378	0.974619	0.968828	1.0354	0.988742	1.03605
8	1.17585	1.18203	1.31867	1.3748	1.14494	1.02478	1.22104	1.22611	1.44365	1.20192		1.02456	1.09171	1.13663	1.08389	1.20218	1.07628	1.0815	1.0924	1.14661	1.0816		1.05896	0.996578	0.995689	1.04178	1.21659	0.963303	0.970121	1.03118	0.989549	1.0413
9	1.15049	1.19116	1.33998	1.4418	1.18612	1.03755	1.34486	1.27922	1.55822	1.28385		1.03544	1.11787	1.16072	1.11394	1.22595	1.0991	1.11099	1.15257	1.2028	1.11719		1.07286	1.01284	0.998479	1.0471	1.23281	0.982444	0.97245	1.02524	0.990406	1.0398
10	1.18084	1.23189	1.39268	1.49696	1.23113	1.05762	1.52335	1.36431	1.66376	1.38111		1.052	1.15394	1.18802	1.14039	1.24972	1.13917	1.14981	1.26815	1.30829	1.16637		1.08597	1.02855	1.00101	1.05136	1.24027	1.00305	0.973287	1.01768	0.992061	1.03719
11	1.22094	1.27576	1.41477	1.53945	1.29902	1.09229	1.76428	1.43362	1.75357	1.42763		1.07355	1.1881	1.21582	1.17292	1.27333	1.18577	1.18977	1.44428	1.44835	1.21886		1.08759	1.03961	1.01148	1.04602	1.23664	1.01507	0.974982	1.01396	0.99815	1.03256
12	1.22005	1.32129	1.429	1.5744	1.40234	1.12813	2.01817	1.50312	1.82831	1.49314		1.0942	1.23265	1.2435	1.21411	1.29587	1.25122	1.23591	1.60347	1.63479	1.29169		1.12891	1.04206	1.0111	1.04169	1.23607	1.0181	0.977039	1.00932	1.00095	1.02835
13	1.21522	1.36505	1.44264	1.60385	1.49342	1.15562	2.23584	1.55842	1.90417	1.55186		1.12153	1.30331	1.28247	1.25166	1.31994	1.33231	1.30935	1.74244	1.79015	1.38905		1.22793	1.0451	1.01161	1.04203	1.22809	1.02039	0.980801	1.00703	1.00504	1.02713
14	1.22084	1.40826	1.46726	1.61367	1.56503	1.17743	2.37636	1.60399	1.97081	1.60128		1.14907	1.37571	1.31054	1.28211	1.34377	1.34349	1.35384	1.83967	1.90152	1.5054		1.36048	1.0503	1.01354	1.04538	1.2194	1.0187	0.983374	1.00799	1.00942	1.02822
15	1.23867	1.45375	1.48496	1.6146	1.61237	1.19474	2.45498	1.63888	2.0308	1.63705		1.18731	1.44832	1.347	1.31638	1.37153	1.38236	1.40108	1.92072	1.98744	1.61265		1.47406	1.05502	1.01585	1.04952	1.21933	1.01643	0.988792	1.01025	1.01407	1.02923
16	1.2554	1.50261	1.50607	1.62365	1.66804	1.21519	2.50871	1.66804	2.10114	1.67081		1.23867	1.53036	1.36458	1.33622	1.39104	1.41608	1.44729	1.98749	2.04796	1.69076		1.53487	1.06209	1.01814	1.0539	1.22117	1.01356	0.994166	1.01425	1.0188	1.03188
17	1.27499	1.54717	1.53011	1.59421	1.73086	1.23818	2.52531	1.69596	2.18396	1.71881		1.28894	1.6327	1.40283	1.37476	1.4138	1.45413	1.52286	2.04972	2.10797	1.75559		1.5768	1.06871	1.02094	1.0586	1.22314	1.00628	0.999751	1.01942	1.0239	1.03523
18	1.29495	1.58776	1.5475	1.57503	1.7814	1.24604	2.54312	1.72079	2.28841	1.7706		1.37022	1.71003	1.44972	1.40766	1.43641	1.4665	1.57108	2.10352	2.1567	1.77978		1.61282	1.0725	1.02456	1.06283	1.22795	0.997041	1.00678	1.02485	1.02945	1.03952
19	1.3183	1.62393	1.56018	1.56127	1.81742	1.25366	2.55339	1.74012	2.37474	1.83334		1.47085	1.79608	1.48197	1.42905	1.47037	1.49119	1.62396	2.15901	2.04169	1.7869		1.64366	1.07577	1.02823	1.06319	1.23127	0.991866	1.01276	1.02908	1.03403	1.04359
20	1.3423	1.65378	1.56903	1.55692	1.83207	1.28376	2.57278	1.75617	2.42514	1.88158		1.54092	1.84776	1.48917	1.44256	1.48128	1.50699	1.65997	2.18696	2.05626	1.80485		1.67143	1.0787	1.03094	1.06304	1.23448	0.989691	1.01979	1.03358	1.03865	1.0473
21	1.36753	1.67793	1.57721	1.55446	1.8541	1.3226	2.59363	1.77251	2.44658	1.90573		1.59941	1.89138	1.50303	1.47484	1.49752	1.51493	1.68494	2.2197	2.05717	1.8254		1.69731	1.08162	1.03549	1.05992	1.23793	0.990755	1.033	1.03957	1.04642	1.05246
22	1.39248	1.69893	1.57985	1.5567	1.87895	1.35201	2.6007	1.78899	2.46334	1.91998		1.64146	1.91179	1.51571	1.48042	1.51665	1.53754	1.71384	2.24137	2.06758	1.8467		1.71813	1.08495	1.03931	1.05867	1.24581	1.00136	1.03729	1.04555	1.05053	1.0573
23	1.41799	1.71802	1.58134	1.56704	1.90641	1.37644	2.60617	1.80932	2.46299	1.92142		1.68836	1.93771	1.53986	1.49702	1.53895	1.5708	1.66158	2.26179	2.07552	1.87071		1.73683	1.08809	1.04361	1.05971	1.25222	1.0111	1.045	1.05412	1.05496	1.06406
24	1.4437	1.73438	1.58526	1.57911	1.93843	1.42	2.61249	1.83041	2.45631	1.91487		1.7192	1.96109	1.54652	1.50375	1.56104	1.59733	1.66766	2.27771	2.07601	1.88852		1.73654	1.0919	1.04774	1.0617	1.25608	1.01417	1.05218	1.05879	1.05954	1.06878
25	1.47865	1.73206	1.59823	1.59044	1.96333	1.45612	2.60268	1.85236	2.46289	1.93653		1.75048	1.9773	1.56502	1.52883	1.58292	1.62163	1.69846	2.29491	2.09609	1.90504		1.71339	1.09559	1.0524	1.06556	1.26148	1.02093	1.06093	1.06292	1.06405	1.07388
26	1.50455	1.7434	1.61279	1.59812	1.97315	1.48564	2.61241	1.85959	2.45566	1.94775		1.63331	1.99345	1.58483	1.50818	1.60789	1.64795	1.69436	2.30835	2.09472	1.90504		1.7021	1.09674	1.05626	1.06713	1.26664	1.02786	1.07066	1.06715	1.06835	1.07783
27	1.53337	1.75718	1.62891	1.60428	1.98149	1.52781	2.64213	1.86436	2.42681	1.94869		1.64677	2.01611	1.59221	1.51273	1.63129	1.65646	1.69816	2.32927	2.09606	1.70281		1.69207	1.09841	1.06017	1.07121	1.27304	1.0495	1.08009	1.08272	1.07363	1.08904
28	1.56743	1.72598	1.64693	1.61432	2.00217	1.5714	2.65857	1.87499	2.39598	1.9646		1.66612	2.02622	1.59755	1.51334	1.65166	1.66489	1.70418	2.33903	2.08713	1.70525		1.69021	1.09801	1.06427	1.0734	1.275	1.04897	1.0889	1.07939	1.07849	1.08958
29	1.60235	1.73449	1.66306	1.62706	2.02812	1.58996	2.65304	1.88476	2.39329	1.98856		1.6818	2.03452	1.60475	1.51568	1.67167	1.67757	1.71058	2.34721	2.08507	1.7162		1.68874	1.09803	1.06672	1.0739	1.27666	1.05339	1.09594	1.08115	1.08174	1.09072
30	1.64158	1.74389	1.67429	1.63871	2.04978	1.58923	2.66436	1.90209	2.41498	2.00716		1.69555	2.04257	1.61277	1.52537	1.68917	1.68901	1.71603	2.35218	2.08474	1.72813		1.68815	1.09788	1.06968	1.07481	1.27697	1.05887	1.10417	1.08472	1.08439	1.09318
31	1.68383	1.75692	1.68731	1.65052	2.07733	1.5787	2.67285	1.94215	2.44689	2.02952		1.70893	2.04926	1.62875	1.5317	1.70755	1.69738	1.72564	2.34659	2.08117	1.73504		1.68838	1.09671	1.07192	1.07572	1.27657	1.06591	1.11179	1.08818	1.0871	1.09577
32	1.71806	1.77522	1.70533	1.66025	2.10418	1.59605	2.66961	1.92822	2.4848	2.05974		1.7243	2.04818	1.64245	1.53501	1.72716	1.70405	1.73273	2.3335	2.07721	1.73411		1.68921	1.09703	1.07353	1.07621	1.27583	1.07305	1.11921	1.0917	1.08915	1.09797
33	1.74045	1.79919	1.72272	1.66912	2.12173	1.63299	2.66068	1.99385	2.50588	2.09898		1.73554	2.05063	1.65358	1.53986	1.74353	1.71138	1.74027	2.32871	2.07468	1.73344		1.69318	1.09828	1.07635	1.07755	1.27524	1.08053	1.12719	1.09589	1.09159	1.10048
34	1.76309	1.82678	1.74424	1.68247	2.12726	1.67631	2.67465	2.0706	2.53358	2.12476		1.74466	2.00163	1.6649	1.54678	1.7579	1.71709	1.74381	2.32503	2.0686	1.72954		1.7038	1.09988	1.0796	1.07914	1.27498	1.0901	1.13523	1.09978	1.09417	1.10321
35	1.78182	1.8486	1.77785	1.69851	2.13696	1.72119	2.70314	2.14655	2.54904	2.13422		1.75067	1.9033	1.67512	1.55537	1.7716	1.72393	1.74631	2.32547	2.06421	1.7269		1.73101	1.10103	1.08129	1.08054	1.2729	1.09937	1.14299	1.10212	1.09582	1.10525
36	1.80669	1.86425	1.81457	1.70958	2.15218	1.76595	2.72171	2.20929	2.54937	2.14431		1.75603	1.89161	1.69193	1.56489	1.78393	1.72727	1.74751	2.3228	2.05969	1.72322		1.78811	1.10359	1.08454	1.08295	1.27207	1.11011	1.15199	1.10673	1.09872	1.10817
37	1.83506	1.87261	1.84748	1.72018	2.15646	1.8159	2.72754	2.26619	2.55129	2.15996		1.76143	1.89449	1.70456	1.57302	1.79869	1.68122	1.7492	2.32692	2.05207	1.721		1.82944	1.10561	1.08716	1.08466	1.27026	1.12091	1.16113	1.11076	1.1011	1.11089
38	1.86286	1.88157	1.87823	1.72708	2.1634	1.85061	2.73603	2.3055	2.56604	2.18103		1.76598	1.90196	1.71458	1.58236	1.81493	1.64494	1.75134	2.33575	2.05497	1.71709		1.85415	1.10889	1.0903	1.08644	1.2679	1.13117	1.16986	1.11465	1.10381	1.11385
39	1.88684	1.89037	1.90857	1.73188	2.18077	1.86872	2.73788	2.32964	2.5882	2.19147		1.77456	1.89822	1.71871	1.59226	1.8323	1.64719	1.75438	2.33541	2.04864	1.71307		1.87142	1.11175	1.09283	1.08815	1.26551	1.14391	1.17959	1.11911	1.10606	1.11672
40	1.91556	1.89617	1.94151	1.74116	2.20585	1.87941	2.73705	2.35007	2.60702	2.19996		1.77632	1.89657	1.72117	1.59455	1.84695	1.65044	1.75692	2.33881	2.04209	1.70723		1.88383	1.11426	1.0952	1.0898	1.26364	1.15516	1.18892	1.12333	1.10826	1.11879
41	1.97208	1.91545	1.97799	1.75065	2.23125	1.88284	2.72888	2.36596	2.62133	2.2214		1.77621	1.90132	1.71954	1.59764	1.85529	1.65246	1.75628	2.33351	2.03015	1.70257		1.89244	1.12104	1.10212	1.09292	1.26131	1.16713	1.19798	1.12748	1.111	1.12214
42	2.04405	1.94075	2.01217	1.75612	2.24708	1.8861	2.72019	2.3723	2.62762	2.23918		1.77624	1.9059	1.71864	1.60157	1.86249	1.65493	1.75612	2.3315	2.01669	1.6976		1.89691	1.12177	1.10389	1.09506	1.25939	1.18215	1.20889	1.13237	1.11399	1.12539
43	2.12773	1.97225	2.04233	1.75789	2.25021	1.87987	2.70727	2.37399	2.62977	2.24418		1.77909	1.90529	1.72083	1.60716	1.8716	1.65677	1.75071	2.32533	2.00614	1.69084		1.89999	1.12396	1.10564	1.0973	1.2607	1.19772	1.21967	1.13802	1.11583	1.12841
44	2.20015	2.00693	2.06263	1.75732	2.24904	1.87098	2.69697	2.36781	2.63508	2.23837		1.78094	1.90234	1.72401	1.61463	1.88107	1.66519	1.67996	2.32057	1.99627	1.68544		1.89893	1.12543	1.10777	1.09938	1.25697	1.21376	1.23034	1.14366	1.1181	1.13158
45	2.25497	1.97117	2.07777	1.75507	2.23902	1.83917	2.68164	2.35365	2.6393	2.22859		1.78302	1.90078	1.72349	1.62048	1.89076	1.65984	1.65555	2.31667	1.98643	1.68007		1.89799	1.12653	1.10983	1.09992	1.25451	1.22697	1.24125	1.14825	1.11921	1.1331
46	2.29101	2.02892	2.09477	1.75233	2.23265	1.81626	2.6742	2.34797	2.65428	2.22004		1.78377	1.89375	1.72196	1.62216	1.89868	1.65887	1.64446	2.30531	1.97308	1.67168		1.89584	1.12815	1.11153	1.10197	1.25376	1.2404	1.25312	1.15344	1.12079	1.13517
47	2.33263	2.09363	2.10791	1.74811	2.22835	1.79425	2.66705	2.34453	2.66703	2.21387		1.78527	1.89211	1.722	1.626	1.90645	1.66217	1.63855	2.29468	1.96318	1.66542		1.89238	1.12965	1.11344	1.10347	1.25312	1.25352	1.26461	1.15784	1.12284	1.13749
48	2.3855	2.15964	2.1211	1.7415	2.21808	1.77153	2.65621	2.34337	2.68306	2.20363		1.78563	1.89469	1.72186	1.62535	1.91201	1.66763	1.63251	2.28719	1.94967	1.65707		1.88805	1.13093	1.11507	1.10403	1.25556	1.2655	1.27427	1.16195	1.12379	1.13922
49	2.43293	2.22704	2.12973	1.73364	2.2065	1.74288	2.64097	2.33607	2.70683	2.19412		1.78849	1.89257	1.7219	1.62735	1.9171	1.66626	1.62962	2.28457	1.93819	1.64934		1.88533	1.13235	1.1164	1.10559	1.25674	1.27557	1.28586	1.16606	1.12449	1.14115
50	2.46433	2.29419	2.13476	1.72362	2.19738	1.71282	2.6239	2.32933	2.7382	2.18925		1.79495	1.88962	1.72532	1.62854	1.92359	1.66765	1.63281	2.27373	1.92702	1.64084		1.88276	1.13415	1.11804	1.10628	1.25683	1.28616	1.29838	1.17042	1.12598	1.14285

## Sheet: Figure S6p,v Calcium
Minutes	F374A DMSO																																													F374A 1PBC
0	1	1	1	1	1	1	1	1	1	1		1	1	1	1	1	1	1	1	1	1	1	1	1		1	1	1	1	1	1	1	1	1	1	1	1	1	1	1						1	1	1	1
1	1.0008	0.998017	1.00069	1.00189	0.997991	0.99634	1.00036	0.997108	0.998652	0.998928		1.00833	1.00013	0.993462	0.997461	0.99895	0.997469	0.988574	0.991798	0.989387	1.00097	1.01031	1.01623	1.01016		1.00503	0.993475	0.99489	1.01089	1.0079	0.996464	0.994997	0.987299	0.994298	0.989285	0.995897	1.00136	0.995541	1.0099	1.00335						0.998286	0.999801	1.00737	1.00633
2	1.00617	0.995752	1.00105	1.0126	1.00066	0.99268	1.00456	0.994568	1.00168	0.998917		1.01551	1.0031	0.996639	1.00256	1.00168	1.00085	0.979791	0.986265	0.978329	0.996664	1.01855	1.03052	1.02798		0.998335	0.982135	0.985024	1.0182	1.021	0.986197	0.986288	0.974223	0.988194	0.975492	0.996026	0.995418	0.990234	1.01529	1.00039						0.99854	1.0015	1.00615	1.00684
3	1.01636	1.00004	1.00874	1.02662	1.00016	0.989215	1.01233	0.997558	1.00318	0.999618		1.02376	1.00627	1.00648	1.00982	1.00738	1.01189	0.97568	0.988044	0.971513	0.995554	1.02441	1.03894	1.04465		0.992229	0.973853	0.979441	1.02552	1.03802	0.982024	0.984281	0.969606	0.985558	0.968453	1.00846	0.992706	0.988515	1.01974	0.99716						1.00209	1.00888	1.00235	1.0074
4	1.03031	1.00801	1.01981	1.04515	1.0019	0.989815	1.02149	1.00347	1.0052	1.00024		1.0398	1.00991	1.02248	1.01973	1.01819	1.02595	0.976736	0.995735	0.969356	0.995184	1.03981	1.0459	1.06087		0.992459	0.972411	0.974101	1.03096	1.04202	0.982464	0.988784	0.97127	0.98638	0.964047	1.02736	0.995129	0.991021	1.02457	0.994097						1.00786	1.01606	0.999087	1.00499
5	1.04583	1.02045	1.03352	1.06413	1.00756	0.993645	1.03429	1.01429	1.00458	1.00129		1.0611	1.01584	1.04214	1.03292	1.03143	1.03885	0.98294	1.0104	0.967779	1.00063	1.07477	1.06176	1.07364		0.998286	0.97319	0.9749	1.05	1.04699	0.985173	0.999432	0.980828	0.99288	0.961368	1.05824	1.00141	0.998313	1.0289	0.996216						1.01663	1.02777	1.02601	1.03327
6	1.0648	1.03517	1.04828	1.08403	1.01562	1.00123	1.04812	1.0293	1.00265	1.00111		1.08408	1.03121	1.06297	1.05036	1.04433	1.04963	0.991605	1.03005	0.970109	1.01017	1.13156	1.09537	1.08412		1.00931	0.97531	0.978364	1.0845	1.07824	0.989157	1.01427	0.995654	1.00398	0.960677	1.08453	1.00873	1.00843	1.03567	1.00111						1.03478	1.04818	1.05123	1.05961
7	1.0849	1.05049	1.06141	1.11747	1.0367	1.00921	1.05988	1.04466	1.00389	1.00565		1.10842	1.05348	1.08401	1.07079	1.05712	1.05678	1.00273	1.05248	0.976658	1.02607	1.20642	1.14703	1.10006		1.0223	0.979494	0.984574	1.13018	1.13277	0.993569	1.03291	1.01362	1.01753	0.961478	1.10366	1.01941	1.02094	1.04797	1.00524						1.0526	1.06649	1.05474	1.05958
8	1.11435	1.06884	1.07642	1.18195	1.11456	1.01927	1.07362	1.0641	1.00846	1.01971		1.13104	1.08784	1.10543	1.09596	1.07223	1.06841	1.01664	1.07291	0.986255	1.04852	1.29456	1.21197	1.12761		1.03934	0.984543	0.990819	1.17812	1.19693	1.00079	1.05477	1.03436	1.03364	0.964974	1.12005	1.03221	1.03372	1.07069	1.01517						1.07117	1.08818	1.07726	1.07805
9	1.14944	1.08802	1.0911	1.23293	1.20246	1.03199	1.08683	1.08346	1.01606	1.09185		1.15119	1.13654	1.13057	1.12918	1.08797	1.08699	1.03296	1.09194	0.99724	1.07327	1.3766	1.28378	1.17143		1.06166	0.989676	1.00201	1.23165	1.30058	1.0097	1.07943	1.05687	1.05103	0.969704	1.13734	1.04802	1.04998	1.10319	1.02724						1.0918	1.11404	1.10019	1.09084
10	1.17675	1.10766	1.11149	1.27175	1.22743	1.04788	1.10364	1.10388	1.04056	1.19616		1.1719	1.18711	1.16407	1.1768	1.10744	1.11091	1.05047	1.1046	1.01153	1.1021	1.44503	1.35278	1.23081		1.08634	0.995417	1.01351	1.27743	1.37989	1.02052	1.10451	1.07993	1.0699	0.975429	1.15539	1.06273	1.06562	1.14534	1.04154						1.11497	1.14438	1.11899	1.09669
11	1.19898	1.13117	1.13795	1.30078	1.23157	1.06503	1.12691	1.12696	1.16762	1.25669		1.19519	1.22717	1.20475	1.06806	1.1339	1.14164	1.07114	1.12227	1.02865	1.13326	1.50177	1.41596	1.31914		1.11212	1.00207	1.02695	1.32021	1.43496	1.03201	1.13023	1.10127	1.08716	0.982772	1.17403	1.07736	1.08285	1.19478	1.05612						1.14173	1.17817	1.13608	1.11285
12	1.22318	1.16152	1.16705	1.35343	1.28047	1.07593	1.1583	1.15246	1.29446	1.27341		1.2195	1.25805	1.23806	1.07181	1.15549	1.19135	1.0932	1.14385	1.04898	1.16573	1.54496	1.46713	1.40213		1.14005	1.01114	1.04369	1.36593	1.49521	1.04457	1.15741	1.12606	1.10395	0.992765	1.19434	1.09503	1.10507	1.26051	1.07722						1.17285	1.2138	1.1504	1.13646
13	1.26061	1.20425	1.20338	1.43016	1.34426	1.08658	1.19732	1.185	1.36	1.29961		1.24532	1.27776	1.27509	1.08401	1.17997	1.23821	1.11373	1.17284	1.07134	1.19982	1.57946	1.51682	1.47929		1.16965	1.02134	1.06171	1.4159	1.5607	1.05902	1.18118	1.15363	1.12004	1.00321	1.2151	1.11432	1.12808	1.32912	1.09103						1.20461	1.25225	1.15356	1.14936
14	1.31048	1.25669	1.25243	1.50189	1.42564	1.09711	1.24377	1.22856	1.38823	1.33491		1.27546	1.29581	1.31861	1.09979	1.20711	1.28865	1.13876	1.20374	1.0958	1.22968	1.60664	1.5703	1.54507		1.20959	1.03281	1.08118	1.46533	1.63602	1.07183	1.2066	1.18216	1.13504	1.01421	1.23795	1.13422	1.15496	1.40543	1.10869						1.2377	1.29344	1.16331	1.16942
15	1.37899	1.32379	1.31862	1.57413	1.48006	1.11231	1.29785	1.2888	1.41134	1.38534		1.30732	1.31087	1.36959	1.11666	1.23534	1.33113	1.16511	1.24429	1.11879	1.25991	1.62894	1.62667	1.59982		1.27408	1.04528	1.10205	1.50747	1.71827	1.08538	1.23182	1.2108	1.15129	1.02574	1.26128	1.15412	1.18509	1.49168	1.12702						1.27416	1.33875	1.17805	1.19255
16	1.4619	1.39715	1.3993	1.64376	1.50196	1.13039	1.35434	1.36862	1.44914	1.423		1.33978	1.32671	1.42424	1.1341	1.26435	1.38427	1.19446	1.29276	1.14334	1.2881	1.64674	1.68668	1.64844		1.35945	1.05801	1.12235	1.53406	1.7873	1.09996	1.25685	1.23902	1.16682	1.03682	1.28335	1.17572	1.2168	1.57536	1.14366						1.31238	1.38689	1.19366	1.21918
17	1.55066	1.47513	1.48754	1.73125	1.51786	1.15191	1.41038	1.46576	1.50492	1.4476		1.37987	1.34554	1.49116	1.16538	1.30032	1.43393	1.23606	1.34953	1.16806	1.31964	1.6647	1.75915	1.69956		1.42663	1.07178	1.14366	1.54939	1.85562	1.11337	1.28217	1.26978	1.18152	1.04988	1.30753	1.19558	1.24835	1.6573	1.16183						1.3601	1.43926	1.21507	1.25187
18	1.62671	1.55535	1.57925	1.79817	1.54289	1.18004	1.46612	1.57863	1.5625	1.47163		1.41367	1.36438	1.5482	1.17379	1.32682	1.48097	1.27494	1.41851	1.19679	1.34688	1.68472	1.8255	1.74142		1.47654	1.08628	1.16594	1.56318	1.9104	1.12911	1.30682	1.30001	1.19781	1.06318	1.33168	1.21924	1.27981	1.75283	1.18105						1.41734	1.49768	1.24456	1.2926
19	1.69696	1.63603	1.66486	1.83815	1.58519	1.21544	1.52364	1.70343	1.63042	1.50814		1.4502	1.38025	1.61324	1.19192	1.35737	1.5296	1.32209	1.49841	1.22262	1.37172	1.70128	1.89423	1.79175		1.51742	1.10218	1.1883	1.57407	1.9486	1.14333	1.33244	1.33217	1.21417	1.07777	1.35828	1.2437	1.31224	1.88774	1.20175						1.48575	1.5661	1.27665	1.34539
20	1.76395	1.71629	1.7431	1.86548	1.65891	1.25951	1.58371	1.82347	1.69915	1.55146		1.48897	1.39635	1.68393	1.21258	1.39048	1.56088	1.37291	1.59259	1.24839	1.39713	1.71863	1.9623	1.84848		1.55402	1.11926	1.21087	1.58651	1.97806	1.15951	1.35793	1.36203	1.23208	1.09466	1.38365	1.269	1.34383	2.06232	1.22293						1.56669	1.64709	1.30944	1.40617
21	1.81846	1.79467	1.81541	1.88315	1.72761	1.31476	1.64837	1.93302	1.75068	1.59183		1.5289	1.41423	1.75483	1.23338	1.42471	1.6096	1.42461	1.69334	1.27458	1.42359	1.7378	2.031	1.8922		1.58908	1.13673	1.23215	1.59676	1.99102	1.17624	1.38356	1.39368	1.24852	1.11219	1.4116	1.29391	1.37616	2.22439	1.24594						1.65661	1.74188	1.34715	1.48061
22	1.86342	1.8668	1.89221	1.8965	1.79168	1.38628	1.71866	2.00844	1.78169	1.63018		1.56796	1.43224	1.81521	1.25509	1.46043	1.6594	1.47291	1.80598	1.29915	1.45136	1.75533	2.09723	1.93758		1.6278	1.15877	1.25751	1.61039	1.99972	1.19408	1.4107	1.42542	1.26775	1.13175	1.43988	1.32383	1.41333	2.35894	1.27767						1.75765	1.85351	1.38888	1.56759
23	1.89855	1.93369	1.9644	1.90177	1.84814	1.46862	1.7868	2.07859	1.79266	1.665		1.60495	1.45092	1.86529	1.27774	1.50095	1.70973	1.51653	1.93867	1.32647	1.481	1.7751	2.15834	1.98648		1.66242	1.17856	1.28052	1.6238	2.0074	1.21295	1.43865	1.4588	1.28653	1.15073	1.46978	1.35441	1.44826	2.42429	1.30474						1.87081	1.97679	1.43503	1.66984
24	1.92442	1.99582	2.03129	1.90517	1.89546	1.56154	1.85501	2.13786	1.80247	1.69484		1.64025	1.46876	1.90891	1.30033	1.5454	1.75842	1.5559	2.08155	1.35539	1.50916	1.79652	2.22012	2.03409		1.69963	1.19984	1.30893	1.63881	2.02013	1.23175	1.46795	1.49067	1.3079	1.17631	1.50582	1.39977	1.48572	2.33632	1.3425						2.00099	2.10297	1.48369	1.78906
25	1.9411	2.04337	2.08145	1.91002	1.93256	1.65606	1.91948	2.19956	1.79958	1.72337		1.67396	1.48953	1.94637	1.32398	1.59582	1.80275	1.59048	2.23074	1.38356	1.53808	1.81964	2.27572	2.07611		1.73231	1.22133	1.3299	1.65377	2.07655	1.25051	1.49716	1.52535	1.32733	1.19563	1.53794	1.43141	1.52286	2.29272	1.37174						2.13518	2.21504	1.53603	1.91592
26	1.95426	2.07865	2.12432	1.91051	1.96207	1.7356	1.9726	2.24269	1.80217	1.73012		1.70768	1.51113	1.98041	1.34793	1.65053	1.84517	1.62404	2.375	1.41477	1.56799	1.84585	2.33042	2.11172		1.7652	1.24291	1.35089	1.66736	2.08723	1.26863	1.52617	1.55709	1.34527	1.21507	1.56945	1.46891	1.56075	2.32138	1.40345						2.26268	2.3074	1.5937	2.04274
27	1.96532	2.09831	2.00246	1.90741	1.98074	1.80622	2.02587	2.27042	1.80302	1.74597		1.74339	1.53446	2.01142	1.37118	1.71792	1.88378	1.65491	2.51361	1.44612	1.59862	1.87141	2.38144	2.14078		1.79875	1.26507	1.37311	1.68044	2.08547	1.28657	1.55598	1.58756	1.36427	1.23732	1.60249	1.51809	1.60041	2.31043	1.43806						2.38881	2.39982	1.65634	2.16213
28	1.97741	2.11171	2.0275	1.90661	2.00036	1.86429	2.0653	2.27634	1.80267	1.76079		1.77749	1.55947	2.03836	1.39483	1.78377	1.91945	1.68401	2.64021	1.48229	1.62915	1.89779	2.4314	2.166		1.83183	1.28708	1.39623	1.69532	2.05736	1.30509	1.5848	1.61963	1.38308	1.26043	1.63786	1.56494	1.64271	2.27714	1.47623						2.49572	2.47477	1.71661	2.27161
29	1.98555	2.11566	2.05098	1.90167	2.01219	1.90931	2.11186	2.28194	1.80191	1.77202		1.81283	1.58523	2.06384	1.41841	1.84728	1.94947	1.71002	2.74331	1.516	1.66101	1.92224	2.47826	2.19019		1.86442	1.31113	1.41915	1.70926	2.04801	1.32572	1.6145	1.6499	1.4029	1.28312	1.67119	1.61106	1.68386	2.2769	1.51089						2.58234	2.53007	1.771	2.35771
30	1.99451	2.11988	2.06995	1.89665	2.01926	1.94928	2.1425	2.28447	1.80192	1.78053		1.84731	1.61135	2.08835	1.44364	1.90214	1.98056	1.73422	2.83108	1.55015	1.69396	1.94644	2.51817	2.2144		1.89976	1.33542	1.44275	1.72399	2.05918	1.34586	1.64733	1.68356	1.4214	1.3096	1.70624	1.64116	1.72747	2.2709	1.55026						2.65076	2.57704	1.82447	2.42574
31	1.99913	2.11861	2.08448	1.89451	2.02743	1.97683	2.17311	2.28242	1.80614	1.79072		1.88429	1.63938	2.12034	1.46753	1.95863	2.01215	1.76119	2.90699	1.58482	1.7264	1.96941	2.55678	2.23701		1.93566	1.35917	1.46728	1.73761	2.12481	1.36582	1.67881	1.7153	1.44212	1.33687	1.7436	1.6753	1.77117	2.26207	1.58894						2.70065	2.61329	1.88117	2.44786
32	2.00326	2.11597	1.99266	1.88734	2.0348	1.99791	2.20376	2.27829	1.8102	1.7937		1.92035	1.66761	2.14605	1.49223	2.012	2.03529	1.78464	2.96646	1.62102	1.75981	1.99243	2.58638	2.26095		1.97072	1.38377	1.49101	1.75176	2.13603	1.38601	1.71056	1.74825	1.46234	1.36539	1.78	1.71289	1.8189	2.24429	1.62749						2.73312	2.64122	1.92308	2.48112
33	2.00142	2.11213	1.9921	1.87927	2.04077	2.01652	2.22981	2.26744	1.81068	1.79494		1.95526	1.69647	2.1677	1.51599	2.05247	2.0498	1.81019	3.01821	1.65801	1.79169	2.01452	2.60923	2.28619		2.00498	1.41034	1.51515	1.76713	2.15546	1.40821	1.74305	1.7794	1.48216	1.39661	1.81772	1.74746	1.86779	2.23886	1.66795						2.75239	2.6731	1.96253	2.50752
34	1.99497	2.10623	1.992	1.86888	2.04758	2.02883	2.25216	2.25784	1.81084	1.79631		1.98651	1.72671	2.18254	1.54624	2.09572	2.06008	1.83586	3.05637	1.69542	1.8304	2.03455	2.62986	2.31582		2.0385	1.43787	1.53994	1.78107	2.17069	1.4298	1.77647	1.81209	1.50387	1.42892	1.85742	1.75628	1.91507	2.23625	1.7097						2.76387	2.6938	2.00443	2.53342
35	1.99182	2.09948	1.99128	1.86155	2.05273	2.03785	2.27144	2.24929	1.81198	1.79737		2.01903	1.75256	2.19411	1.56709	2.12802	2.06056	1.85991	3.08392	1.73261	1.8624	2.05213	2.64328	2.34139		2.07328	1.46576	1.56405	1.79548	2.19055	1.45112	1.80979	1.84546	1.52625	1.46518	1.89827	1.79561	1.96467	2.23598	1.751						2.76839	2.7106	2.04787	2.55319
36	1.98819	2.09204	1.98701	1.85133	2.06178	2.03992	2.28848	2.24157	1.81177	1.796		2.0499	1.77439	2.20897	1.59049	2.15529	2.06229	1.88019	3.10461	1.76905	1.89718	2.06602	2.65362	2.36691		2.10933	1.49362	1.588	1.80976	2.20106	1.47422	1.84455	1.87756	1.5472	1.50226	1.94049	1.83446	2.02043	2.23591	1.7928						2.7695	2.72239	2.08984	2.56696
37	1.98578	2.08443	1.98297	1.84018	2.0753	2.03747	2.30399	2.23397	1.81214	1.79556		2.07691	1.79911	2.22476	1.61551	2.17863	2.05622	1.72249	3.1088	1.80644	1.9357	2.07755	2.66117	2.39317		2.14585	1.52087	1.61249	1.82519	2.20596	1.49703	1.87904	1.90741	1.56868	1.53828	1.98592	1.87672	2.06969	2.23412	1.83363						2.76723	2.72831	2.13037	2.57721
38	1.9879	2.07608	1.97615	1.83297	2.08126	2.04391	2.31996	2.22665	1.81113	1.79309		2.10667	1.82027	2.23657	1.63867	2.20014	2.03408	1.74253	3.09837	1.84482	1.97274	2.08792	2.66641	2.41697		2.18128	1.54873	1.63659	1.83993	2.20681	1.51998	1.91411	1.93659	1.59101	1.57224	2.02876	1.92567	2.11847	2.23269	1.87578						2.76351	2.73213	2.168	2.58324
39	1.98477	2.06693	1.96888	1.82635	2.08388	2.04707	2.33059	2.21753	1.80917	1.79304		2.13146	1.83629	2.24713	1.6631	2.2197	2.03082	1.76616	3.09344	1.88221	2.00432	2.09274	2.67131	2.43856		2.21665	1.57696	1.66213	1.85407	2.21056	1.54378	1.95236	1.9675	1.6138	1.60547	2.07619	1.97769	2.16628	2.23118	1.91983						2.75898	2.73547	2.20284	2.58498
40	1.9811	2.05734	1.96041	1.82021	2.08249	2.04522	2.3378	2.20702	1.80597	1.78945		2.15494	1.85127	2.25832	1.68827	2.23495	2.04258	1.79471	3.09209	1.9194	2.03564	2.09746	2.67672	2.46076		2.24933	1.60559	1.68706	1.86766	2.21741	1.56829	1.98923	2.00021	1.63591	1.63522	2.12213	2.02781	2.20955	2.22749	1.96597						2.75119	2.73552	2.22824	2.58268
41	1.97681	2.04726	1.94952	1.81292	2.0801	2.04269	2.34366	2.19494	1.80344	1.78387		2.17399	1.86537	2.26683	1.7119	2.24581	2.05428	1.82073	3.08464	1.95486	2.06344	2.10033	2.681	2.47918		2.28217	1.64447	1.71213	1.88408	2.22228	1.59417	2.02899	2.0295	1.66239	1.66461	2.16892	2.08386	2.2516	2.22356	2.01299						2.74246	2.74061	2.24766	2.57636
42	1.97169	2.03775	1.93847	1.80577	2.07691	2.04028	2.35068	2.1797	1.79882	1.78009		2.19046	1.87647	2.2749	1.73611	2.23666	2.06272	1.84374	3.0794	1.9902	2.08959	2.10165	2.68493	2.49361		2.31367	1.66422	1.73872	1.8975	2.22685	1.62032	2.07181	2.06053	1.68488	1.69482	2.21345	2.13713	2.29272	2.22033	2.06246						2.73347	2.73942	2.26101	2.56585
43	1.96761	2.02675	1.92639	1.79871	2.07326	2.03696	2.36002	2.1641	1.79486	1.77538		2.20639	1.88988	2.28336	1.75753	2.21618	2.0733	1.86722	3.06885	2.02565	2.11711	2.10132	2.68707	2.5045		2.34152	1.69082	1.76666	1.91129	2.22982	1.64315	2.115	2.08825	1.70893	1.72477	2.26028	2.18493	2.3319	2.21811	2.11548						2.72627	2.73646	2.26711	2.55497
44	1.96254	2.01628	1.91496	1.7913	2.0686	2.03263	2.36347	2.15001	1.79272	1.77106		2.21859	1.90065	2.29015	1.77615	2.20666	2.0792	1.88246	3.06139	2.0603	2.1409	2.10023	2.68852	2.50408		2.36661	1.71958	1.79156	1.9241	2.23185	1.66828	2.16003	2.11617	1.73411	1.75177	2.30554	2.23138	2.36796	2.21295	2.16885						2.71343	2.72519	2.26055	2.54216
45	1.95602	2.00388	1.90148	1.78492	2.06295	2.02747	2.36256	2.13469	1.78833	1.76809		2.22953	1.91032	2.29528	1.79385	2.20045	2.08532	1.9025	3.05248	2.09436	2.16146	2.09877	2.709	2.50961		2.39075	1.74639	1.81804	1.9366	2.23394	1.69155	2.20609	2.1408	1.75913	1.78101	2.34933	2.27952	2.39998	2.20725	2.22594						2.70181	2.71553	2.25745	2.46313
46	1.94877	1.99303	1.88979	1.7774	2.05733	2.01966	2.3605	2.12122	1.78367	1.76089		2.23811	1.9201	2.29797	1.81177	2.19694	2.09187	1.92502	3.04244	2.12695	2.18177	2.09608	2.7138	2.51401		2.41237	1.77353	1.84424	1.95088	2.2355	1.71597	2.25617	2.16365	1.78621	1.80724	2.38901	2.33327	2.42554	2.20386	2.28657						2.68796	2.69696	2.2539	2.44071
47	1.94158	1.98161	1.87741	1.77099	2.05223	2.01303	2.35639	2.10773	1.77854	1.75515		2.24564	1.93067	2.30196	1.82945	2.19255	2.09711	1.94858	3.03027	2.15876	2.1991	2.09323	2.70493	2.51906		2.43569	1.80048	1.8688	1.96443	2.23683	1.73955	2.30793	2.18884	1.81388	1.83316	2.42153	2.38086	2.4558	2.19853	2.34323						2.67229	2.68077	2.24921	2.4182
48	1.93361	1.97026	1.86659	1.76257	2.04614	2.00516	2.35425	2.09474	1.77338	1.74822		2.2512	1.93913	2.30574	1.84652	2.18622	2.10007	1.96532	3.01853	2.19113	2.2151	2.08935	2.70348	2.52307		2.45576	1.82691	1.8909	1.97804	2.23502	1.76392	2.36081	2.21166	1.83979	1.85579	2.45484	2.43225	2.48212	2.19301	2.3932						2.65583	2.66613	2.24423	2.3973
49	1.92448	1.95835	1.85407	1.75349	2.03899	1.99573	2.3491	2.07981	1.76726	1.7407		2.25719	1.94595	2.30704	1.86192	2.17811	2.10262	1.98122	3.00711	2.22546	2.22515	2.08414	2.70194	2.52428		2.47959	1.8538	1.91549	1.99187	2.23485	1.78925	2.41637	2.2316	1.86626	1.88058	2.48276	2.48373	2.50657	2.1886	2.44257						2.63892	2.64757	2.23679	2.37376
50	1.91511	1.94566	1.84233	1.74289	2.03176	1.98594	2.34611	2.06594	1.76138	1.73284		2.26039	1.95403	2.30944	1.87809	2.17078	2.10509	1.99482	2.99241	2.25808	2.23978	2.07884	2.70131	2.52101		2.49558	1.88031	1.94125	2.00578	2.23393	1.81479	2.46797	2.25264	1.89341	1.90433	2.51029	2.5324	2.52807	2.1826	2.48817						2.62119	2.62781	2.2279	2.34916
[truncated: 108 more columns]

## Sheet: FigureS6r,x Calcium
Minutes	F685A DMSO
0	1	1	1	1	1	1	1	1	1	1	1	1	1		1	1	1	1	1	1	1	1	1	1		1	1	1	1	1	1	1	1	1	1
1	0.997533	1.00581	0.995168	0.992436	0.993948	0.984035	0.988941	0.995297	0.999949	1.00377	0.995421	0.999911	0.995316		0.994026	0.996659	0.996775	0.995409	0.996828	0.993648	0.997532	0.994479	0.997867	0.994948		1.00172	1.00068	0.999471	1.0003	1.00777	1.00676	1.00041	1.00616	1.01048	1.01192
2	0.995597	1.02098	0.990365	0.983179	0.989158	0.968806	0.977673	0.99064	0.991886	1.01013	0.990719	0.999363	0.990344		0.990163	0.994604	0.995116	0.993085	0.993369	0.987956	1.00284	0.992059	0.999385	0.991997		1.00261	0.999934	0.997042	0.997027	1.01551	1.01072	0.997572	1.01059	1.02409	1.02544
3	1.0006	1.03481	0.98523	0.981893	0.985924	0.960784	0.970613	0.988997	0.989847	1.01798	0.989008	0.997101	0.98873		0.990282	0.997713	0.995587	0.994423	0.992873	0.984938	1.01257	0.99312	1.00102	0.991491		1.00438	0.998476	0.996924	0.997469	1.02383	1.01311	0.994812	1.01647	1.04275	1.03658
4	1.01037	1.04825	0.982467	0.983055	0.98698	0.958177	0.969168	0.99139	0.990407	1.03233	0.994732	0.996886	0.995895		0.991878	1.00524	0.999698	0.9993	0.998261	0.984843	1.02563	0.99935	1.00449	0.992798		1.00788	1.00164	0.999662	1.00323	1.03319	1.02025	0.994293	1.02487	1.0596	1.04717
5	1.02443	1.0634	0.982059	0.987416	0.98789	0.958252	0.971906	0.999364	0.995389	1.05137	0.999353	0.997602	1.01233		0.9971	1.01859	1.00706	1.0077	1.00841	0.9853	1.03832	1.00831	1.00877	0.995786		1.01136	1.00701	1.00382	1.01058	1.04509	1.02992	0.995905	1.02998	1.0779	1.0575
6	1.03949	1.07835	0.983573	0.996607	0.991261	0.960804	0.977499	1.00834	1.00472	1.06798	1.00961	1.00062	1.03349		1.00426	1.03474	1.01767	1.01873	1.02228	0.985328	1.05234	1.02004	1.01414	1.00005		1.01819	1.0159	1.01144	1.02226	1.05947	1.04007	1.00026	1.04512	1.09504	1.07023
7	1.05744	1.09399	0.987277	1.00991	0.997343	0.965463	0.986628	1.02122	1.0157	1.08657	1.01957	1.00318	1.05755		1.01481	1.05299	1.03065	1.0325	1.03923	0.988565	1.06948	1.03344	1.02032	1.00642		1.02693	1.02889	1.02039	1.03707	1.0762	1.05442	1.00574	1.093	1.11139	1.08186
8	1.07561	1.10835	0.993841	1.0229	1.00327	0.970376	0.99789	1.03405	1.03259	1.10379	1.0356	1.00524	1.09041		1.0265	1.06856	1.04459	1.04941	1.06149	0.991786	1.0881	1.04919	1.02724	1.01407		1.03771	1.04347	1.02967	1.05444	1.095	1.06934	1.01275	1.14868	1.13043	1.09403
9	1.09435	1.12082	1.00259	1.03968	1.01161	0.979025	1.01075	1.04867	1.05278	1.12137	1.05029	1.00601	1.12092		1.04037	1.08717	1.06066	1.06763	1.08781	0.995675	1.1026	1.06733	1.03534	1.02378		1.04884	1.06136	1.03994	1.07594	1.11942	1.0862	1.02115	1.19668	1.16096	1.10593
10	1.11275	1.13672	1.01373	1.05707	1.0226	0.988449	1.02691	1.06581	1.07815	1.13835	1.06192	1.00903	1.15317		1.05627	1.10696	1.07831	1.0882	1.11308	1.00046	1.11953	1.08692	1.04454	1.03468		1.06086	1.07947	1.05059	1.09864	1.13978	1.10632	1.02938	1.23387	1.21908	1.11647
11	1.13144	1.15392	1.02602	1.07446	1.03324	0.999231	1.04407	1.08499	1.1022	1.156	1.08123	1.01352	1.18734		1.07386	1.12785	1.09764	1.10964	1.14116	1.00461	1.13536	1.10663	1.05329	1.04817		1.07398	1.09908	1.06131	1.1218	1.16168	1.13703	1.03802	1.265	1.33207	1.12692
12	1.15014	1.17143	1.0414	1.09507	1.04528	1.01157	1.06262	1.10355	1.12826	1.17582	1.10261	1.01736	1.22179		1.09479	1.14909	1.11674	1.13315	1.16896	1.00892	1.15254	1.12864	1.06368	1.06209		1.08834	1.11952	1.07289	1.14619	1.19055	1.17449	1.05071	1.28539	1.50427	1.13822
13	1.17024	1.19181	1.05897	1.11524	1.05854	1.02601	1.08106	1.12374	1.15465	1.19726	1.12728	1.02291	1.25495		1.11576	1.17083	1.13626	1.15727	1.19606	1.01582	1.16907	1.15082	1.0758	1.07654		1.10312	1.14118	1.08372	1.16964	1.22449	1.2231	1.07222	1.30122	1.67192	1.15305
14	1.18985	1.21394	1.07834	1.13674	1.07192	1.04222	1.10202	1.1471	1.18168	1.21971	1.15438	1.02968	1.28961		1.1391	1.19359	1.15684	1.18255	1.22564	1.02141	1.18547	1.1725	1.08746	1.09549		1.11835	1.16243	1.09767	1.19386	1.26394	1.28919	1.09539	1.31873	1.75624	1.1712
15	1.21052	1.2385	1.09867	1.15995	1.08699	1.0597	1.1264	1.16902	1.20546	1.24374	1.18266	1.03841	1.31939		1.16371	1.21646	1.17858	1.20858	1.25442	1.0291	1.20238	1.19644	1.1007	1.11508		1.13257	1.18229	1.11352	1.21731	1.30777	1.37598	1.11887	1.33673	1.80288	1.19102
16	1.23228	1.26299	1.12101	1.18334	1.10317	1.07912	1.15018	1.18899	1.2284	1.26851	1.20906	1.04111	1.34921		1.18889	1.23973	1.20075	1.23552	1.28485	1.03681	1.22045	1.22057	1.11478	1.1348		1.14838	1.20255	1.13038	1.24121	1.35392	1.4759	1.14374	1.36036	1.82892	1.21268
17	1.25404	1.28679	1.14412	1.2069	1.12134	1.10033	1.17411	1.20945	1.25346	1.29498	1.23676	1.04699	1.37979		1.21506	1.26417	1.22265	1.26244	1.31362	1.04322	1.23742	1.24447	1.12886	1.15755		1.16418	1.22409	1.15001	1.26674	1.40775	1.57989	1.17248	1.39257	1.85002	1.23886
18	1.27579	1.3106	1.1692	1.23151	1.14073	1.12331	1.19881	1.23054	1.27637	1.32213	1.26468	1.05452	1.40568		1.24084	1.28727	1.24609	1.28926	1.34229	1.05191	1.25546	1.26877	1.14412	1.17894		1.18435	1.24965	1.17682	1.29964	1.47391	1.68646	1.21267	1.42962	1.86852	1.27443
19	1.29754	1.33621	1.19361	1.25632	1.15934	1.1471	1.22631	1.25189	1.30076	1.34878	1.29273	1.06258	1.43319		1.26883	1.3111	1.26954	1.3169	1.37039	1.06137	1.27403	1.29313	1.16007	1.20259		1.20134	1.27213	1.20241	1.33412	1.55869	1.78816	1.26452	1.46615	1.88369	1.30042
20	1.32053	1.3606	1.21891	1.28272	1.18058	1.17269	1.25336	1.27246	1.32505	1.37738	1.32096	1.0696	1.46244		1.29597	1.33549	1.2936	1.34546	1.39804	1.06968	1.29339	1.31756	1.17517	1.22623		1.22117	1.29758	1.23203	1.37688	1.66316	1.89256	1.28699	1.50234	1.90246	1.33155
21	1.34316	1.38426	1.24326	1.30916	1.20464	1.19863	1.28052	1.29353	1.35185	1.40589	1.34917	1.07478	1.48945		1.32289	1.35935	1.31878	1.37457	1.42572	1.0796	1.31193	1.34314	1.1911	1.25258		1.24031	1.32919	1.25821	1.4175	1.76929	2.00879	1.32239	1.54999	1.92703	1.36075
22	1.36545	1.40697	1.26753	1.33656	1.22648	1.22519	1.30987	1.31533	1.38047	1.43506	1.37704	1.08091	1.51866		1.34978	1.38471	1.34445	1.40361	1.45447	1.08936	1.33323	1.36789	1.20733	1.27804		1.26228	1.36851	1.28552	1.47313	1.7336	2.13184	1.37344	1.61652	1.94884	1.39203
23	1.38794	1.42862	1.29142	1.36581	1.24823	1.25313	1.33921	1.33675	1.41096	1.46596	1.40667	1.08884	1.54727		1.37764	1.40969	1.37085	1.43458	1.48146	1.10033	1.35243	1.39311	1.22398	1.30488		1.28248	1.41702	1.31199	1.53806	1.76616	2.23786	1.42938	1.68202	1.96734	1.42218
24	1.41111	1.44941	1.31648	1.39311	1.27019	1.28162	1.36947	1.35799	1.44155	1.4969	1.43431	1.09801	1.57705		1.40491	1.4357	1.39724	1.46487	1.507	1.11236	1.37333	1.4185	1.24217	1.33295		1.30188	1.46434	1.34016	1.61102	1.8303	2.30365	1.49022	1.75209	1.98119	1.44836
25	1.43476	1.46942	1.34141	1.42154	1.29421	1.31092	1.39978	1.38115	1.473	1.52855	1.4644	1.10936	1.60717		1.43106	1.46081	1.42255	1.49562	1.53421	1.12274	1.39233	1.44365	1.25877	1.35937		1.3219	1.50127	1.37259	1.68916	1.89636	2.34941	1.54838	1.81745	1.99452	1.47373
26	1.45893	1.48924	1.36543	1.44924	1.31777	1.33983	1.42949	1.40365	1.50402	1.55642	1.49086	1.12204	1.63816		1.45758	1.48503	1.45018	1.52637	1.56278	1.1354	1.41127	1.46886	1.27726	1.38986		1.34121	1.52751	1.40799	1.77591	1.94094	2.41721	1.57519	1.8704	2.00954	1.49694
27	1.48299	1.50767	1.38933	1.47793	1.34275	1.3704	1.46092	1.42699	1.53776	1.58476	1.51657	1.13494	1.66847		1.48479	1.51162	1.4779	1.55724	1.58978	1.14878	1.42907	1.49504	1.29522	1.41864		1.36136	1.55181	1.44458	1.85694	1.97747	2.48512	1.60978	1.92831	2.02536	1.51931
28	1.50848	1.52573	1.41516	1.50715	1.3693	1.40122	1.49339	1.45097	1.57548	1.61366	1.54552	1.14907	1.70045		1.51161	1.53757	1.50509	1.58884	1.61461	1.16169	1.44893	1.52119	1.31397	1.45034		1.38331	1.57337	1.4906	1.92988	2.0218	2.50112	1.64235	1.97889	2.04564	1.54373
29	1.53453	1.54353	1.43989	1.53651	1.39542	1.43119	1.52522	1.47512	1.61238	1.64191	1.57124	1.16347	1.73002		1.53747	1.56276	1.5334	1.61913	1.64128	1.17655	1.4685	1.54813	1.33368	1.48182		1.40169	1.59173	1.54369	1.98662	2.06362	2.49857	1.66987	2.00893	2.06444	1.56276
30	1.56053	1.5607	1.46498	1.56515	1.42044	1.46086	1.55677	1.49962	1.6501	1.66894	1.60079	1.17844	1.75877		1.56347	1.58999	1.5624	1.65091	1.66821	1.19141	1.48704	1.57412	1.35277	1.51418		1.42129	1.60979	1.60401	2.03341	2.10474	2.48943	1.69751	1.96725	2.08709	1.58289
31	1.58626	1.57828	1.49003	1.59423	1.44638	1.49167	1.58959	1.52541	1.68668	1.69412	1.62876	1.19313	1.7868		1.58914	1.61553	1.5893	1.68128	1.69445	1.20631	1.50562	1.59859	1.37251	1.54821		1.44414	1.62804	1.66297	2.07331	2.13555	2.48518	1.72875	1.97718	2.11639	1.60382
32	1.61186	1.59471	1.51556	1.62397	1.47343	1.52539	1.62206	1.55043	1.7253	1.71971	1.65554	1.20896	1.81462		1.61414	1.64001	1.61763	1.71257	1.71961	1.22116	1.5232	1.62314	1.39202	1.58053		1.4636	1.64453	1.71152	2.10108	2.15285	2.47975	1.76318	1.99187	2.14116	1.6233
33	1.63858	1.6109	1.54052	1.6517	1.50036	1.55669	1.65291	1.57567	1.76316	1.74248	1.68147	1.22248	1.84406		1.63841	1.66536	1.64618	1.744	1.74401	1.23756	1.54032	1.64814	1.41222	1.6129		1.48191	1.65886	1.74978	2.12522	2.18003	2.47593	1.81061	2.01042	2.17537	1.64059
34	1.66599	1.62791	1.56512	1.67962	1.52865	1.58783	1.68459	1.60018	1.79627	1.76499	1.70785	1.23846	1.87031		1.66388	1.691	1.67579	1.77535	1.77229	1.2526	1.55978	1.67401	1.43329	1.64876		1.50015	1.67538	1.78449	2.14606	2.20282	2.47111	1.84788	2.03361	2.21497	1.6589
35	1.69457	1.645	1.58939	1.7075	1.55595	1.6208	1.71614	1.62447	1.82953	1.78671	1.73296	1.25312	1.89588		1.68721	1.7139	1.70456	1.8053	1.79374	1.26824	1.57702	1.69895	1.45238	1.68151		1.52063	1.69352	1.81561	2.16694	2.21514	2.465	1.88049	2.05577	2.25978	1.67754
36	1.72171	1.66174	1.61425	1.7363	1.5831	1.65295	1.74756	1.6487	1.86199	1.80507	1.75641	1.26705	1.92195		1.71197	1.73831	1.7341	1.8369	1.82074	1.28494	1.59412	1.72309	1.47471	1.71595		1.5456	1.71309	1.78263	2.0478	2.22926	2.46247	1.91463	2.08317	2.29777	1.7007
37	1.74866	1.67692	1.6391	1.76452	1.60974	1.68399	1.77992	1.67226	1.89069	1.8237	1.78243	1.28202	1.94553		1.73641	1.76258	1.7624	1.86789	1.84467	1.30233	1.61264	1.7475	1.495	1.75161		1.56211	1.73474	1.77834	2.00629	2.24368	2.45869	1.93922	2.11437	2.33084	1.7164
38	1.77709	1.69264	1.66396	1.79341	1.63846	1.71518	1.81042	1.69567	1.91799	1.84191	1.80502	1.2967	1.96935		1.76088	1.78541	1.78957	1.8974	1.8666	1.32013	1.62943	1.77143	1.51508	1.78706		1.57982	1.755	1.74106	2.00202	2.25756	2.45944	1.9648	2.15172	2.36451	1.73561
39	1.80266	1.70697	1.68835	1.82078	1.66605	1.74766	1.84166	1.71939	1.94398	1.85874	1.83013	1.31203	1.99155		1.7835	1.8083	1.81797	1.92978	1.89148	1.338	1.64663	1.797	1.53648	1.82343		1.59689	1.7743	1.74967	2.00788	2.27086	2.45447	1.9903	2.19169	2.39737	1.75054
40	1.8274	1.7201	1.71291	1.84926	1.69377	1.78048	1.87217	1.74072	1.96747	1.8719	1.85134	1.3271	2.01245		1.80643	1.83082	1.84509	1.95896	1.91074	1.35686	1.66275	1.82125	1.5572	1.85917		1.6155	1.79414	1.77572	2.0215	2.28662	2.45924	2.01976	2.23186	2.43183	1.76885
41	1.85127	1.73418	1.73803	1.87327	1.72233	1.81184	1.90246	1.76366	1.99313	1.88577	1.87374	1.3414	2.03176		1.82947	1.85381	1.87175	1.98846	1.93382	1.37369	1.67943	1.84492	1.57806	1.89698		1.63321	1.81141	1.80298	2.03509	2.3002	2.45551	2.05042	2.26051	2.46048	1.78552
42	1.87259	1.74669	1.76142	1.89798	1.75036	1.84252	1.93233	1.78477	2.01352	1.90007	1.89362	1.35527	2.04992		1.85142	1.87457	1.89903	2.01939	1.95356	1.39208	1.69397	1.86893	1.59909	1.93578		1.64889	1.82895	1.83451	2.04942	2.31784	2.45152	2.06388	2.28686	2.4855	1.80285
43	1.89418	1.7602	1.7848	1.92482	1.77793	1.8727	1.96133	1.80766	2.03758	1.91172	1.91567	1.36943	2.06831		1.87309	1.89696	1.92548	2.04795	1.97441	1.41196	1.71086	1.88994	1.62169	1.97358		1.66619	1.84658	1.86764	2.06641	2.33778	2.44902	2.06462	2.30262	2.5014	1.82073
44	1.91433	1.77361	1.80806	1.94849	1.80521	1.90363	1.99112	1.8306	2.05749	1.92385	1.93453	1.38478	2.08384		1.8943	1.91641	1.95055	2.0758	1.99413	1.43152	1.725	1.91153	1.64276	2.01066		1.68326	1.86271	1.89617	2.08341	2.36272	2.44719	2.09816	2.32038	2.50902	1.83853
45	1.93345	1.78604	1.8313	1.97291	1.83235	1.93535	2.01997	1.85351	2.0775	1.92877	1.95445	1.3978	2.09857		1.91566	1.93688	1.97595	2.10377	2.01295	1.45056	1.73972	1.93367	1.66406	2.04935		1.7005	1.88066	1.91873	2.10584	2.37854	2.44364	2.1358	2.33581	2.51341	1.85797
46	1.9511	1.79731	1.85411	1.99738	1.85847	1.9645	2.04819	1.87429	2.0969	1.93779	1.9724	1.41163	2.11364		1.93622	1.95548	2.00038	2.13037	2.02937	1.47016	1.75293	1.95461	1.68523	2.08534		1.71618	1.89839	1.94005	2.12793	2.38922	2.44029	2.17292	2.3576	2.51121	1.87635
47	1.96938	1.80936	1.8789	2.03129	1.88625	1.99302	2.07542	1.89745	2.11339	1.94802	1.99083	1.42879	2.12571		1.95635	1.97502	2.02365	2.15729	2.0462	1.49149	1.76802	1.97485	1.70647	2.1217		1.73252	1.91545	1.96139	2.15086	2.39527	2.43814	2.20754	2.37442	2.50487	1.89603
48	1.98649	1.82075	1.89985	2.04832	1.91107	2.02358	2.10353	1.92108	2.13175	1.95873	2.00779	1.44566	2.13843		1.97748	1.9934	2.04658	2.18286	2.06404	1.51221	1.78225	1.99464	1.72791	2.16126		1.74811	1.93456	1.97786	2.17202	2.39766	2.43453	2.23921	2.39131	2.50072	1.9172
49	2.002	1.83426	1.92005	2.06964	1.9358	2.05191	2.13135	1.94255	2.14625	1.96679	2.02365	1.45928	2.1493		1.99775	2.0096	2.06998	2.20885	2.07913	1.53234	1.79636	2.01433	1.74947	2.20004		1.7652	1.95313	1.99562	2.14408	2.40307	2.43286	2.27081	2.41021	2.49302	1.9387
50	2.01732	1.84562	1.94069	2.0917	1.96044	2.08064	2.15869	1.96403	2.16278	1.97443	2.03791	1.47556	2.1598		2.01768	2.02676	2.09176	2.23497	2.09402	1.5527	1.81138	2.03198	1.77061	2.23722		1.77996	1.97112	2.01294	2.14862	2.40368	2.42686	2.29626	2.4315	2.48788	1.96109

## Sheet: FigureS8a recording
	WT										F321A										K370A										F374A
0	0	0	0	0	0	0					0	0	0	0	0	0	0	0	0		0.02028	0	0	0	0	0	0	0			0	0	0	0	0	0	0
1	0.02562	0.03432	0.06321	0.01008	0.00465	0.00628					0.03413	0.11454	0.03856	0.52057	0.02015	0.24921	0.23264	0.77678	0.04027		0.005	0.00812	0	0.02879	0.000586291	0.00496	0.01678	0.02921			0.00492	0.02737	0.01906	0.0124	0.03482	0.00382	0.04401
3	0.15105	0.08712	0.35571	0.07279	0.06267	0.0497					0.09933	0.68419	0.05947	0.61914	0.12831	0.38774	0.21437	0.73273	0.03691		0.005	0.0211	0.06772	0.08829	0.02639	0.00541	0.01454	0.02881			0.02951	0.05902	0.01956	0.02078	0.07661	0.04277	0.10035
10	0.91167	0.51214	0.79309	0.74468	0.61316	0.73522					0.69287	0.94478	0.56481	1	0.34995	0.69825	0.41778	0.82082	0.47483		0.04319	0.28896	0.07901	1	0.09293	0.01983	0.05481	0.39042			0.61351	0.14286	0.39318	0.51876	0.64655	0.70774	0.82747
30	1	1	1	1	1	1					1	1	1	0.90526	1	1	1	1	1		1	1	1	0.94818	1	1	1	1			1	1	1	1	1	1	1

[truncated: 2 more sheets: FigureS8b pSIVA, FigureS8c Calcium influx]
